# Supplementary material for: Break down the decentralization-security-privacy trilemma in management of distributed energy systems
Source: Nat Commun. 2024 May 27;15:4508. doi: 10.1038/s41467-024-48860-7 (PMC11130155; doi:10.1038/s41467-024-48860-7)
Supplement: Supplementary file 4 — Source Data [file 41467_2024_48860_MOESM4_ESM.xlsx]

## Sheet: Fig4b
Figure 4b
Time section (15 min)	Active load (MW)	Reactive Load (MW)	Available Renewable Power Output (MW)
1	2.17682	0.45508	0.23356
2	2.14217	0.44908	0.25186
3	2.18474	0.44308	0.25908
4	2.16395	0.45608	0.26371
5	2.12633	0.46408	0.25021
6	2.11445	0.46908	0.25496
7	2.07287	0.47208	0.26811
8	2.08178	0.48608	0.2862
9	2.23325	0.55708	0.3
10	2.03921	0.48508	0.29049
11	1.96892	0.41708	0.26261
12	1.96496	0.41008	0.22983
13	1.97684	0.44408	0.21056
14	2.04317	0.43408	0.1869
15	2.05406	0.42408	0.16684
16	2.19761	0.42408	0.14314
17	2.18771	0.43208	0.12099
18	2.25305	0.45608	0.10826
19	2.19068	0.42608	0.09693
20	2.19761	0.42408	0.0812
21	2.24711	0.45408	0.07456
22	2.2382	0.47608	0.05422
23	2.22236	0.44708	0.04143
24	2.39462	0.47708	0.04076
25	2.46293	0.47908	0.03167
26	2.66489	0.49008	0.02274
27	2.66588	0.50908	0.02909
28	2.62727	0.54608	0.09216
29	2.63998	0.51708	0.18431
30	2.70334	0.51108	0.30034
31	2.68057	0.54608	0.41201
32	2.64295	0.57108	0.51094
33	2.83096	0.73708	0.60229
34	3.00619	0.77408	0.67355
35	3.1042	1.46808	0.76601
36	3.3616	0.92608	0.84143
37	3.53906	0.86808	0.96644
38	3.62618	0.83808	0.99928
39	3.56777	0.82408	1.06557
40	3.3569	0.71508	1.24912
41	2.98169	0.66408	1.40064
42	3.02822	0.67708	1.30547
43	3.05396	0.67908	1.55658
44	3.12524	0.70408	1.51343
45	3.18965	0.69408	1.26664
46	3.13817	0.68108	1.24763
47	3.20153	0.63208	1.22305
48	3.20549	0.59408	1.1594
49	3.19652	0.63808	1.1454
50	3.38759	0.82608	1.12693
51	3.40838	0.81208	1.11676
52	3.33017	0.69708	1.08429
53	3.35294	0.71408	1.03806
54	3.47273	0.86108	0.99294
55	3.43511	0.78008	0.94723
56	3.53609	0.81608	0.89211
57	3.57965	0.94408	0.82364
58	3.33215	0.81008	0.77749
59	3.47966	0.77408	0.68697
60	3.41432	0.77108	0.60355
61	3.08376	0.80008	0.52775
62	3.13227	0.80508	0.45135
63	3.14415	0.81708	0.34456
64	3.14217	0.73508	0.24563
65	3.01573	0.78108	0.17129
66	2.81872	0.69408	0.10296
67	2.78209	0.67408	0.0601
68	3.04543	0.73408	0.04145
69	2.66629	0.57608	0.02885
70	2.67223	0.61508	0.02248
71	2.76232	0.59108	0.01962
72	2.62966	0.56108	0.02401
73	2.58965	0.54808	0.0254
74	2.61143	0.56408	0.03188
75	2.63915	0.58208	0.03963
76	2.43422	0.44408	0.0459
77	2.41838	0.40408	0.03899
78	2.35106	0.41208	0.03613
79	2.29364	0.41208	0.03316
80	2.27087	0.40908	0.03502
81	2.34116	0.44208	0.04261
82	2.18672	0.43508	0.04749
83	2.15801	0.40608	0.05915
84	2.20553	0.40908	0.06483
85	2.22929	0.43008	0.06183
86	2.14316	0.41508	0.06135
87	2.25305	0.42108	0.06077
88	2.30453	0.50908	0.05865
89	2.28572	0.51108	0.0648
90	2.27483	0.52008	0.06851
91	2.27087	0.52508	0.07506
92	2.19662	0.48608	0.09072
93	2.18276	0.47508	0.10184
94	2.22137	0.50608	0.113
95	2.08871	0.44708	0.10828
96	2.20355	0.52708	0.10941
97	2.61556	0.50217	0.08508
98	2.57866	0.48417	0.08578
99	2.59846	0.49017	0.08883
100	2.54536	0.48817	0.07365
101	2.53546	0.47717	0.06939
102	2.56516	0.49517	0.07506
103	2.41756	0.46817	0.07359
104	2.51026	0.44817	0.07264
105	2.48146	0.44017	0.08017
106	2.64256	0.54117	0.08402
107	2.53186	0.47617	0.07814
108	2.51026	0.46417	0.07958
109	2.58406	0.44617	0.08459
110	2.64886	0.45417	0.09525
111	2.61196	0.44017	0.09236
112	2.57326	0.46517	0.08708
113	2.65246	0.46117	0.08661
114	2.56156	0.45117	0.09175
115	2.63626	0.45917	0.08057
116	2.66506	0.46017	0.07939
117	2.53186	0.47317	0.0709
118	2.52196	0.45417	0.0629
119	2.64346	0.47417	0.0668
120	2.58766	0.43817	0.05483
121	2.76856	0.57517	0.04525
122	2.88286	0.50717	0.04933
123	2.85961	0.49417	0.07107
124	2.96584	0.50817	0.13447
125	3.12535	0.56517	0.22207
126	2.71162	0.56817	0.41693
127	2.78971	0.57917	0.56838
128	2.96962	0.61317	0.759
129	3.79636	0.75817	0.92151
130	3.74227	0.82517	1.09195
131	3.72636	0.88017	1.26487
132	3.67775	0.84117	1.4115
133	5.30602	0.80417	1.60059
134	5.32852	0.87517	1.76488
135	5.07292	0.85817	1.86133
136	5.07742	0.91317	1.94047
137	4.87132	0.83517	2.10084
138	4.86232	0.79217	2.145
139	4.75432	0.85517	2.35176
140	4.88089	0.86917	2.47885
141	4.35902	0.88317	2.61048
142	4.24934	0.88517	2.72761
143	4.14552	0.76017	2.66678
144	4.21405	0.91617	2.69306
145	4.33849	0.87117	2.62072
146	4.33476	0.93417	2.53938
147	4.27112	1.00617	2.59488
148	4.40903	1.03617	2.51271
149	4.31358	0.86117	2.46181
150	4.24852	0.78617	2.42404
151	4.56082	0.86017	2.37554
152	4.62382	0.82217	2.30545
153	4.70842	0.88217	2.25413
154	4.87582	0.84417	2.14958
155	5.05762	0.83417	2.02771
156	5.24662	0.95417	1.88012
157	4.44819	1.09217	1.77028
158	4.30195	0.89017	1.63218
159	4.74025	1.01717	1.50759
160	5.01475	1.09317	1.30447
161	3.87229	0.86717	1.05127
162	4.04514	0.94517	0.83915
163	4.14504	0.92117	0.66424
164	4.19904	0.84317	0.51043
165	3.63468	0.89717	0.36063
166	3.27638	0.80417	0.28627
167	2.96498	0.63217	0.23378
168	2.91458	0.80317	0.17286
169	2.76586	0.63817	0.15452
170	2.68936	0.60917	0.16974
171	2.69206	0.72817	0.19214
172	2.63176	0.72417	0.22106
173	2.62546	0.71817	0.22472
174	2.63536	0.61817	0.2315
175	2.66416	0.73517	0.22722
176	2.67316	0.60217	0.22356
177	2.67046	0.62917	0.23724
178	2.63536	0.63317	0.24229
179	2.62906	0.57517	0.25819
180	2.66866	0.68617	0.25554
181	2.64976	0.61317	0.27614
182	2.61016	0.55017	0.27748
183	2.61556	0.58617	0.3
184	2.65426	0.64917	0.29796
185	2.61736	0.63817	0.2998
186	2.58046	0.60417	0.29142
187	2.52286	0.52517	0.28798
188	2.41216	0.50517	0.28966
189	2.55616	0.59817	0.28601
190	2.34916	0.49017	0.287
191	2.32036	0.50217	0.28596
192	2.43106	0.54517	0.28032
193	1.93238	0.51571	0.3
194	1.84418	0.46571	0.28921
195	1.83968	0.47771	0.27636
196	1.89188	0.47471	0.26002
197	1.83698	0.48271	0.24285
198	1.75238	0.49671	0.23718
199	1.88468	0.55971	0.24727
200	1.83338	0.56871	0.25288
201	1.91528	0.55371	0.26921
202	1.79468	0.51271	0.27336
203	1.71098	0.45371	0.27696
204	1.73078	0.45471	0.26518
205	1.67858	0.44471	0.26099
206	1.69208	0.47071	0.26932
207	1.71728	0.44671	0.2665
208	1.73168	0.46571	0.27653
209	1.69298	0.44571	0.26671
210	1.76498	0.43771	0.26504
211	1.77578	0.42671	0.27955
212	1.74788	0.44071	0.27252
213	1.84688	0.45571	0.26586
214	1.81718	0.44971	0.26639
215	1.95038	0.45471	0.26914
216	1.98908	0.45571	0.27097
217	2.09258	0.63271	0.25795
218	2.29958	0.51071	0.20946
219	2.19387	0.37871	0.25356
220	2.24085	0.33471	0.25571
221	2.66927	0.49171	0.27273
222	3.16974	0.77971	0.31848
223	3.49755	0.96271	0.37009
224	3.73062	0.95571	0.50073
225	3.98837	0.88271	0.68261
226	4.19565	1.02771	0.96794
227	4.563	1.20871	1.08958
228	4.67277	1.21871	1.21646
229	5.46317	1.15671	1.33972
230	5.46505	0.98771	1.72787
231	5.29004	1.01271	1.58132
232	5.05047	0.77871	1.57974
233	5.12443	0.91471	1.59225
234	5.25159	0.86871	1.84694
235	5.54377	0.91571	2.12408
236	5.62545	0.86971	1.81385
237	5.36251	0.77171	2.21204
238	5.12171	0.64371	2.01641
239	5.16629	0.92471	2.01933
240	5.15142	0.79571	1.85254
241	4.95633	0.78171	2.02975
242	4.91751	0.87471	1.99375
243	4.93233	0.84771	1.8195
244	4.92578	0.89371	2.10134
245	4.65527	0.81071	1.80347
246	4.89558	0.82371	1.55196
247	4.44193	0.85771	1.44314
248	4.49763	0.83771	1.66454
249	4.61123	0.88971	1.53265
250	5.25561	1.40771	1.3394
251	4.87942	1.04171	1.14591
252	4.97011	1.16771	1.03567
253	4.00021	0.91971	1.26889
254	4.67873	1.08471	0.83367
255	4.44325	0.99271	0.69595
256	4.36686	1.09271	0.51284
257	3.65805	0.87771	0.37439
258	3.54207	0.68271	0.26406
259	3.46531	0.76271	0.18622
260	3.34311	0.59171	0.16454
261	2.87565	0.68071	0.14531
262	2.70009	0.52771	0.12517
263	2.35073	0.45871	0.11059
264	2.43083	0.50471	0.09442
265	2.26448	0.51571	0.08024
266	2.36708	0.65071	0.07132
267	2.36798	0.68071	0.06283
268	2.57588	0.79271	0.06397
269	2.43998	0.77571	0.06101
270	2.43728	0.77371	0.0595
271	2.40668	0.77171	0.05775
272	2.35448	0.67071	0.0595
273	2.14298	0.66171	0.05534
274	2.43728	0.71171	0.05155
275	2.26628	0.62571	0.04183
276	2.11688	0.59271	0.03686
277	2.23118	0.62371	0.03617
278	2.25998	0.72071	0.03833
279	2.19608	0.68771	0.04078
280	2.26448	0.70371	0.0476
281	2.24468	0.71171	0.04886
282	2.13488	0.66571	0.05112
283	2.19518	0.73971	0.05464
284	2.11598	0.67271	0.05864
285	2.20418	0.69771	0.06459
286	2.13848	0.67271	0.07001
287	2.01338	0.63671	0.07469
288	2.28428	0.72471	0.08022
289	2.32673	0.64502	0.0935
290	2.30063	0.60702	0.10096
291	2.29253	0.50302	0.11182
292	2.23223	0.60802	0.11996
293	2.24933	0.59002	0.12272
294	2.20253	0.61202	0.12055
295	2.18183	0.63402	0.11592
296	2.15213	0.60302	0.11784
297	2.29883	0.63902	0.11781
298	2.05493	0.56402	0.11516
299	2.14583	0.55502	0.11433
300	2.06033	0.46002	0.1066
301	2.11883	0.57302	0.10889
302	2.22413	0.58202	0.10965
303	2.09993	0.47002	0.1118
304	2.28623	0.61402	0.10998
305	2.19623	0.58902	0.11448
306	2.16743	0.47202	0.10679
307	2.19353	0.48002	0.11227
308	2.18903	0.58802	0.12223
309	2.32583	0.59902	0.12876
310	2.21603	0.47002	0.129
311	2.46263	0.57802	0.12289
312	2.32043	0.48102	0.13086
313	2.73533	0.66802	0.1291
314	2.88473	0.65002	0.1349
315	2.846	0.68902	0.69611
316	2.90747	0.52502	1.62958
317	3.51859	0.83802	1.68708
318	3.43783	0.76602	2.04875
319	3.7266	0.86302	2.12582
320	3.46626	0.75602	2.23812
321	4.17743	1.02802	2.31778
322	4.2234	1.03502	2.39599
323	3.97957	0.86802	2.45063
324	4.14744	0.89702	2.53082
325	5.46996	0.92302	2.56069
326	5.29888	0.93602	2.61132
327	5.28033	0.73202	2.65259
328	5.49342	0.97902	2.69834
329	5.36373	1.05802	2.76492
330	6.04126	1.18002	2.78973
331	6.01362	0.91102	2.79108
332	5.95423	0.77402	2.84822
333	6.14607	0.81102	2.84363
334	5.51395	0.62002	2.83805
335	5.3995	0.67802	2.87311
336	5.21773	0.70102	2.8337
337	4.69183	0.65702	2.92478
338	5.05697	0.94202	2.86085
339	5.02226	0.89502	2.82724
340	4.88738	0.94302	2.80164
341	5.0004	0.97902	2.77293
342	5.3764	0.89402	2.7427
343	5.27904	0.96002	2.72126
344	5.52012	1.03402	2.65868
345	5.34115	0.90402	2.65048
346	5.0185	0.75902	2.6222
347	5.17994	0.84602	2.60356
348	5.62816	1.03702	2.51617
349	4.5542	0.92102	2.48178
350	4.36121	0.93502	2.38642
351	4.46876	0.86802	2.30801
352	4.61268	1.02602	2.19237
353	3.85427	1.11002	2.10337
354	4.04044	1.00002	2.03824
355	4.36552	1.03002	1.98733
356	4.31532	1.01102	1.6769
357	3.07539	0.70002	0.5067
358	3.36525	0.93902	0.36175
359	2.86305	0.61902	0.29891
360	2.84145	0.62702	0.30329
361	2.67773	0.72002	0.25979
362	2.68133	0.60502	0.29822
363	2.68853	0.60402	0.28581
364	2.71913	0.71002	0.29466
365	2.71013	0.63502	0.2929
366	2.74793	0.65802	0.28063
367	2.60843	0.59802	0.28412
368	2.64263	0.57402	0.27961
369	2.62373	0.69102	0.26275
370	2.59493	0.69702	0.25781
371	2.58593	0.55902	0.25321
372	2.64533	0.61302	0.24821
373	2.55803	0.63402	0.24156
374	2.62463	0.61702	0.23849
375	2.46353	0.55102	0.2264
376	2.44193	0.57102	0.22499
377	2.55893	0.61302	0.22401
378	2.47613	0.62102	0.21842
379	2.40593	0.59702	0.20978
380	2.27543	0.47802	0.20616
381	2.22413	0.46802	0.21226
382	2.27723	0.50402	0.20998
383	2.21873	0.45602	0.21058
384	2.20253	0.43502	0.20928
385	2.48936	0.4381	0.1409
386	2.39756	0.4431	0.13911
387	2.43806	0.4471	0.13594
388	2.42816	0.4441	0.12884
389	2.40656	0.4691	0.1324
390	2.35076	0.4611	0.13268
391	2.42636	0.5111	0.13167
392	2.32376	0.4691	0.12281
393	2.33006	0.4611	0.12184
394	2.32736	0.4471	0.12958
395	2.37236	0.4931	0.12865
396	2.37236	0.4491	0.13732
397	2.38766	0.4811	0.14452
398	2.33816	0.4601	0.1423
399	2.27876	0.4381	0.13069
400	2.37956	0.4521	0.13184
401	2.35526	0.4321	0.12914
402	2.37686	0.4261	0.13162
403	2.43806	0.4471	0.13194
404	2.43806	0.4891	0.13649
405	2.52806	0.5061	0.15658
406	2.67206	0.6071	0.15716
407	2.56406	0.4481	0.16109
408	2.62256	0.6351	0.17114
409	2.84576	0.4941	0.16973
410	2.98976	0.4821	0.15644
411	3.14661	0.5441	0.18187
412	3.38439	0.5901	0.58537
413	3.29285	0.6291	0.86743
414	3.62494	0.7841	0.95578
415	3.86758	0.8261	1.01329
416	3.95534	0.8601	1.07389
417	4.10724	0.8671	1.13394
418	4.23674	1.5721	1.29276
419	4.05992	1.4931	1.38399
420	4.51644	1.0891	1.45143
421	5.24755	1.1331	1.5329
422	5.20641	0.8411	1.66649
423	5.09409	0.9221	1.68738
424	5.26716	1.3911	1.88108
425	5.12645	1.3941	1.98481
426	5.57365	1.4651	2.13224
427	4.96462	0.8701	2.23031
428	5.65056	1.6911	2.14025
429	5.58246	1.5301	2.27684
430	5.51856	1.5501	2.26291
431	5.3328	1.4751	2.22874
432	5.19378	1.4731	2.35389
433	5.27453	1.5421	2.32578
434	5.2572	1.6331	2.32938
435	5.09232	1.4671	2.42579
436	5.19643	1.3951	2.50648
437	5.13548	1.3471	2.503
438	5.17959	1.4471	2.44003
439	5.17586	1.4731	2.48144
440	5.24313	1.4161	2.35771
441	5.41739	1.4801	2.34126
442	5.35369	1.5241	2.16939
443	5.62574	1.5501	2.10539
444	5.68265	1.6561	2.06561
445	4.63357	1.6901	1.96461
446	4.88748	1.6811	1.81476
447	5.13613	1.7221	1.61432
448	5.21713	1.5201	1.50111
449	4.19092	1.3731	1.34956
450	4.17764	0.8781	1.18432
451	4.15157	0.7261	1.10306
452	4.24152	0.6641	1.00477
453	3.57301	0.6111	0.53091
454	3.65854	0.6221	0.32548
455	3.08326	0.5041	0.31978
456	3.02476	0.5521	0.30746
457	2.85296	0.5071	0.29641
458	2.89076	0.4781	0.30836
459	2.92136	0.4991	0.30316
460	2.87456	0.5181	0.3003
461	2.96726	0.4741	0.3
462	2.74946	0.4461	0.29557
463	2.82326	0.5501	0.29446
464	2.97626	0.6051	0.28765
465	2.84306	0.4911	0.27785
466	2.81696	0.4511	0.26894
467	2.83496	0.4471	0.25984
468	2.86466	0.5651	0.26003
469	2.74496	0.4481	0.24607
470	2.74946	0.4281	0.23783
471	2.68556	0.4401	0.22959
472	2.65136	0.4531	0.22419
473	2.72606	0.4721	0.21663
474	2.69726	0.4531	0.21048
475	2.69726	0.4651	0.21736
476	2.71886	0.4611	0.22373
477	2.64956	0.4971	0.21502
478	2.55416	0.4471	0.2121
479	2.60096	0.4551	0.21421
480	2.59466	0.4461	0.23056
481	2.63678	0.49604	0.3
482	2.57468	0.51704	0.25933
483	2.51438	0.44904	0.26319
484	2.50268	0.44904	0.25657
485	2.50538	0.50104	0.26194
486	2.34428	0.46804	0.257
487	2.46038	0.46204	0.25363
488	2.55578	0.52204	0.24738
489	2.36678	0.45004	0.2599
490	2.47478	0.48704	0.25736
491	2.43338	0.47004	0.24804
492	2.45498	0.46404	0.27081
493	2.37308	0.43004	0.27072
494	2.31278	0.42304	0.25957
495	2.40008	0.43904	0.2526
496	2.49098	0.48204	0.26014
497	2.35958	0.45804	0.27002
498	2.46488	0.55504	0.27441
499	2.52428	0.49504	0.28317
500	2.51618	0.43804	0.28039
501	2.58278	0.46904	0.28308
502	2.55218	0.43004	0.27796
503	2.79248	0.46904	0.2793
504	2.75198	0.46404	0.27002
505	2.97158	0.62904	0.2558
506	3.12908	0.61304	0.25694
507	3.10773	0.61804	0.27449
508	3.32603	0.56804	0.54302
509	3.39615	0.59804	0.70995
510	3.70688	0.74404	0.90396
511	4.12849	0.91004	1.05817
512	3.98082	0.98304	1.29611
513	4.07934	0.82004	1.3557
514	4.44461	1.10704	1.44773
515	4.32162	0.95904	1.50809
516	4.48847	1.08304	1.6023
517	5.54465	0.97204	1.67387
518	5.53558	0.95204	1.74497
519	5.28033	0.79304	2.08792
520	5.38451	0.96004	2.22834
521	5.48009	0.97504	2.13439
522	4.89235	0.97304	2.21035
523	5.19284	1.04304	2.27662
524	4.9891	0.94604	2.41076
525	4.4516	1.00004	2.44923
526	4.5928	0.87704	2.68119
527	4.47672	0.90804	2.55927
528	4.80303	1.10104	2.38185
529	4.99299	1.01904	2.35963
530	4.66169	0.78004	2.34472
531	4.83066	0.90404	2.21449
532	4.8414	0.97604	2.18148
533	4.66988	0.89704	2.11983
534	4.66124	0.85404	2.07268
535	5.09653	1.13904	1.98719
536	5.14842	1.02604	1.86321
537	5.20615	1.02504	1.78032
538	5.37629	1.04804	1.68134
539	5.43579	0.90904	1.54994
540	5.52382	1.00304	1.41659
541	4.42197	0.91404	1.31738
542	4.90933	1.03004	1.14211
543	4.99475	1.11104	0.977
544	4.91866	1.45004	0.82159
545	4.06829	0.79204	0.66755
546	4.14515	0.75004	0.57712
547	4.15717	0.67304	0.5254
548	4.22127	0.69204	0.35884
549	3.61821	0.74204	0.27433
550	3.54035	0.74004	0.15952
551	3.15065	0.62504	0.17102
552	3.32705	0.62404	0.18752
553	3.03998	0.63204	0.19152
554	3.07598	0.58804	0.19462
555	3.13988	0.60404	0.20652
556	3.01568	0.55904	0.20326
557	2.99678	0.58804	0.21311
558	3.07148	0.62804	0.21264
559	2.89058	0.60004	0.22059
560	3.15788	0.66404	0.22456
561	2.88968	0.65104	0.22106
562	2.89418	0.50604	0.21467
563	2.86268	0.50304	0.21877
564	2.77628	0.47104	0.20906
565	2.71508	0.45604	0.2202
566	2.65658	0.44404	0.2256
567	2.62508	0.42504	0.2361
568	2.77808	0.50204	0.24813
569	2.55218	0.43404	0.24103
570	2.59628	0.44204	0.22902
571	2.58008	0.48304	0.21968
572	2.58008	0.47604	0.19908
573	2.57198	0.45904	0.20167
574	2.47568	0.45004	0.2074
575	2.54408	0.49604	0.2096
576	2.47118	0.44904	0.21061
577	2.50225	0.45036	0.12945
578	2.57605	0.49936	0.13168
579	2.52565	0.51336	0.12626
580	2.52385	0.50436	0.12249
581	2.54545	0.50136	0.10847
582	2.44555	0.49536	0.1052
583	2.38975	0.45436	0.1045
584	2.32045	0.47336	0.1074
585	2.47345	0.49036	0.10417
586	2.57875	0.54636	0.10623
587	2.40055	0.46136	0.11086
588	2.45185	0.45436	0.11417
589	2.28985	0.44736	0.11531
590	2.33665	0.45236	0.11658
591	2.44465	0.47436	0.10881
592	2.36995	0.44536	0.10294
593	2.38075	0.47836	0.09793
594	2.34925	0.47436	0.094
595	2.36275	0.43536	0.10085
596	2.39695	0.43336	0.10709
597	2.43295	0.46136	0.11764
598	2.54635	0.45236	0.11888
599	2.47975	0.43636	0.1144
600	2.73265	0.49136	0.10652
601	2.94055	0.48136	0.10132
602	3.22855	0.64136	0.10726
603	3.05151	0.52636	0.11236
604	3.0296	0.52536	0.12587
605	3.12659	0.49836	0.18397
606	3.30539	0.57236	0.38358
607	3.67322	0.59836	0.74207
608	3.83257	0.79236	0.85444
609	4.2842	1.02536	1.06024
610	4.4819	0.90436	1.22553
611	4.34497	0.88136	1.41775
612	4.47112	0.91536	1.56612
613	5.67835	1.01736	1.68542
614	4.89224	0.72636	1.96074
615	4.91167	0.67836	2.20804
616	5.12483	0.89136	2.09306
617	4.99764	0.74236	2.25105
618	4.96476	0.75336	2.32005
619	4.92657	0.74236	2.31545
620	5.5906	0.43536	2.24119
621	4.39809	0.79136	2.56612
622	4.45106	0.77036	2.43627
623	4.7986	1.39936	2.28996
624	4.46631	0.72636	2.45352
625	4.66793	0.78936	2.37349
626	4.70285	0.83636	2.27379
627	4.74184	0.80736	2.18441
628	4.5564	0.85636	2.02717
629	4.72658	0.98136	2.13164
630	5.00541	1.10236	1.89997
631	4.74625	0.80036	1.80519
632	4.81417	0.88736	1.88122
633	4.80835	0.83836	1.69313
634	5.49255	1.02436	1.5908
635	5.68491	0.94436	1.34939
636	5.68922	0.90836	1.1578
637	4.36917	0.92436	1.02538
638	4.72272	1.00436	0.85576
639	4.89571	0.85836	0.67689
640	4.93579	0.79736	0.53881
641	4.08744	0.91336	0.47277
642	4.31296	0.95336	0.38581
643	4.13643	0.89036	0.31096
644	4.13463	0.68036	0.2923
645	3.38335	0.61536	0.26871
646	3.38654	0.56636	0.2752
647	3.09944	0.49136	0.27432
648	3.31814	0.76936	0.26568
649	3.06925	0.69136	0.26804
650	2.80375	0.59736	0.25207
651	2.88655	0.58536	0.25174
652	2.96755	0.60036	0.25986
653	2.83435	0.55336	0.26565
654	2.88475	0.56536	0.25343
655	2.86495	0.62236	0.23717
656	2.69575	0.57336	0.22828
657	2.87935	0.61336	0.21283
658	2.82085	0.56636	0.20309
659	2.77405	0.56336	0.20225
660	2.69935	0.58536	0.1987
661	2.80105	0.57236	0.1924
662	2.69305	0.57436	0.19407
663	2.84245	0.60236	0.19124
664	2.70295	0.60136	0.19362
665	2.72635	0.60536	0.19825
666	2.75605	0.59636	0.17464
667	2.71915	0.65036	0.16558
668	2.82085	0.66336	0.15797
669	2.66245	0.58136	0.15688
670	2.62465	0.52336	0.15174
671	2.82085	0.68536	0.14303
672	2.67595	0.59136	0.13706
673
674
675
676
677
678
679
680
681
682
683

## Sheet: Fig4c
Figure 4c
iteration number	primal residual	dual residual
1	29.2118	96.4507
2	14.4511	96.4883
3	7.37385	18.0127
4	4.87153	6.21955
5	3.44654	6.01332
6	2.05915	5.98514
7	3.05532	3.80495
8	3.54094	2.79129
9	3.17158	1.69753
10	2.33535	1.7044
11	1.34066	1.90768
12	1.03761	1.79985
13	1.02623	1.50146
14	0.8843	1.14807
15	0.79205	1.27186
16	0.72736	1.30934
17	0.56767	1.25169
18	0.55205	1.0621
19	0.84335	0.78512
20	1.02337	0.72518
21	1.08252	0.73613
22	1.03278	0.67061
23	0.90353	1.13461
24	0.73098	0.94248
25	0.59319	0.75106
26	0.54638	0.61455
27	0.45346	0.55562
28	0.37632	0.53754
29	0.35055	0.50408
30	0.33419	0.50979
31	0.3687	0.50647
32	0.38461	0.47319
33	0.37945	0.4175
34	0.35155	0.35764
35	0.36227	0.36176
36	0.37541	0.45077
37	0.36009	0.50356
38	0.32155	0.5242
39	0.26532	0.53518
40	0.1981	0.56757
41	0.18532	0.56754
42	0.20977	0.53814
43	0.25596	0.4845
44	0.28042	0.41307
45	0.28211	0.33088
46	0.2624	0.33544
47	0.22628	0.33815
48	0.17675	0.32753
49	0.19008	0.30439
50	0.22444	0.27043
51	0.24426	0.26679
52	0.2485	0.27367
53	0.23739	0.27783
54	0.21231	0.27856
55	0.18441	0.27535
56	0.19334	0.26788
57	0.19652	0.25608
58	0.19334	0.24016
59	0.18438	0.22056
60	0.17041	0.22003
61	0.15478	0.22735
62	0.14214	0.23343
63	0.15785	0.23836
64	0.16219	0.24223
65	0.15575	0.24508
66	0.14013	0.24694
67	0.11735	0.24812
68	0.08939	0.24952
69	0.06948	0.24874
70	0.06913	0.24585
71	0.06876	0.24097
72	0.06837	0.2349
73	0.07992	0.23887
74	0.08879	0.2421
75	0.09408	0.24093
76	0.09592	0.23551
77	0.09466	0.22624
78	0.0908	0.21371
79	0.08922	0.19864
80	0.09297	0.1818
81	0.09555	0.16396
82	0.09714	0.1458
83	0.09763	0.1279
84	0.09737	0.1107
85	0.09691	0.09451
86	0.09981	0.07948
87	0.10081	0.07536
88	0.09748	0.07843
89	0.10128	0.08804
90	0.10481	0.10344
91	0.10795	0.11631
92	0.11116	0.12628
93	0.11327	0.13333
94	0.11424	0.13758
95	0.1141	0.13931
96	0.11285	0.13887
97	0.11053	0.1367
98	0.1072	0.13522
99	0.10292	0.1352
100	0.09778	0.13438
101	0.09187	0.13297
102	0.08529	0.13118
103	0.07816	0.12918
104	0.07057	0.12711
105	0.06274	0.12504
106	0.056	0.12303
107	0.0557	0.12106
108	0.05539	0.11906
109	0.05509	0.11695
110	0.05787	0.1146
111	0.06389	0.11187
112	0.06899	0.10862
113	0.07327	0.10473
114	0.07681	0.10009
115	0.07946	0.09462
116	0.081	0.08827
117	0.08156	0.08105
118	0.08116	0.08894
119	0.07978	0.09766
120	0.07749	0.10631
121	0.0744	0.11484
122	0.07061	0.12314
123	0.06679	0.1311
124	0.06273	0.13858
125	0.05815	0.14539
126	0.05621	0.15137
127	0.05754	0.15634
128	0.05871	0.16012
129	0.05956	0.16257
130	0.06004	0.16356
131	0.06009	0.16301
132	0.0597	0.16087
133	0.05885	0.15715
134	0.05755	0.15187
135	0.05582	0.14513
136	0.0537	0.13703
137	0.05125	0.12771
138	0.04854	0.11733
139	0.04786	0.10607
140	0.05424	0.09408
141	0.06023	0.08155
142	0.0657	0.06862
143	0.07056	0.05542
144	0.07472	0.04209
145	0.07813	0.04067
146	0.08071	0.04087
147	0.08259	0.04098
148	0.08477	0.04161
149	0.08618	0.04199
150	0.08669	0.04211
151	0.08632	0.04856
152	0.08512	0.06052
153	0.08314	0.0721
154	0.08043	0.08324
155	0.07708	0.09389
156	0.07315	0.10396
157	0.06874	0.1134
158	0.06391	0.12211
159	0.05874	0.13002
160	0.05331	0.13704
161	0.04768	0.1431
162	0.04301	0.14814
163	0.04285	0.15211
164	0.04268	0.15497
165	0.0425	0.1567
166	0.04233	0.15729
167	0.04216	0.15675
168	0.04198	0.15511
169	0.0418	0.15242
170	0.04162	0.14873
171	0.04225	0.14413
172	0.04267	0.13869
173	0.04285	0.1325
174	0.04277	0.12567
175	0.04246	0.11827
176	0.04192	0.11042
177	0.04315	0.10221
178	0.04521	0.09372
179	0.0468	0.08504
180	0.04793	0.07625
181	0.04899	0.06742
182	0.05001	0.05862
183	0.05055	0.04991
184	0.0506	0.04135
185	0.05019	0.03836
186	0.04933	0.04062
187	0.04804	0.04274
188	0.04636	0.04471
189	0.04432	0.04653
190	0.04194	0.05088
191	0.03928	0.05588
192	0.03742	0.06054
193	0.03722	0.0648
194	0.03704	0.06865
195	0.03685	0.07204
196	0.03731	0.07498
197	0.03769	0.07743
198	0.03788	0.07941
199	0.03797	0.08089
200	0.03783	0.08191
201	0.03747	0.08245
202	0.03689	0.08255
203	0.0361	0.08222
204	0.03524	0.0815
205	0.03507	0.0804
206	0.0349	0.07897
207	0.03474	0.07724
208	0.03458	0.07525
209	0.03442	0.07304
210	0.03426	0.07065
211	0.0341	0.06812
212	0.03395	0.06548
213	0.0338	0.06279
214	0.03365	0.06006
215	0.0335	0.06036
216	0.03335	0.06179
217	0.0332	0.06301
218	0.03306	0.06403
219	0.03291	0.06483
220	0.03277	0.06538
221	0.03263	0.06569
222	0.03249	0.06573
223	0.03235	0.0655
224	0.03221	0.065
225	0.03207	0.06423
226	0.03193	0.06318
227	0.0318	0.06186
228	0.03166	0.06028
229	0.03152	0.06189
230	0.03139	0.06347
231	0.03125	0.06466
232	0.03111	0.06546
233	0.03098	0.06589
234	0.03084	0.06594
235	0.03071	0.06563
236	0.03057	0.06498
237	0.03043	0.064
238	0.0303	0.06271
239	0.03016	0.06114
240	0.03003	0.05932
241	0.02989	0.05728
242	0.02976	0.05504
243	0.02962	0.05263
244	0.02949	0.0501
245	0.02936	0.04747
246	0.02922	0.04477
247	0.02909	0.04205
248	0.02896	0.03932
249	0.02882	0.03663
250	0.02869	0.034
251	0.02856	0.03362
252	0.02843	0.03513
253	0.0283	0.03651
254	0.02817	0.03772
255	0.02804	0.03876
256	0.02792	0.03961
257	0.02779	0.04027
258	0.02767	0.04073
259	0.02754	0.04097
260	0.02742	0.041
261	0.0273	0.04081
262	0.02718	0.04041
263	0.02706	0.0398
264	0.02694	0.03898
265	0.02682	0.03796
266	0.0267	0.03676
267	0.02659	0.03537
268	0.02647	0.03381
269	0.02636	0.0321
270	0.02625	0.03026
271	0.02613	0.02828
272	0.02602	0.02621
273	0.02591	0.02404
274	0.0258	0.0218
275	0.02569	0.02188
276	0.02558	0.02285
277	0.02547	0.02377
278	0.02536	0.02462
279	0.02525	0.02537
280	0.02514	0.026
281	0.02503	0.02651
282	0.02493	0.02686
283	0.02482	0.02705
284	0.02471	0.02707
285	0.0246	0.0269
286	0.02449	0.02654
287	0.02438	0.02597
288	0.02427	0.0252
289	0.02416	0.02423
290	0.02405	0.02305
291	0.02394	0.02167
292	0.02383	0.0201
293	0.02372	0.01833
294	0.02361	0.01639
295	0.0235	0.01675
296	0.02338	0.01738
297	0.02327	0.01789
298	0.02316	0.01829
299	0.02305	0.01857
300	0.02293	0.01874
301	0.02282	0.01879
302	0.02271	0.01875
303	0.02259	0.0186
304	0.02248	0.01835
305	0.02236	0.01801
306	0.02225	0.01759
307	0.02214	0.01784
308	0.02202	0.0205
309	0.02191	0.02307
310	0.0218	0.02552
311	0.02168	0.02784
312	0.02157	0.03001
313	0.02146	0.03203
314	0.02135	0.03388
315	0.02124	0.03554
316	0.02113	0.03701
317	0.02102	0.03828
318	0.02092	0.03934
319	0.02081	0.04019
320	0.0207	0.04083
321	0.0206	0.04125
322	0.02049	0.04146
323	0.02039	0.04146
324	0.02029	0.04125
325	0.02019	0.04084
326	0.02008	0.04024
327	0.01998	0.03945
328	0.01989	0.03849
329	0.01979	0.03736
330	0.01969	0.03607
331	0.0196	0.03465
332	0.0195	0.03311
333	0.01941	0.03145
334	0.01931	0.0297
335	0.01922	0.02787
336	0.01913	0.02598
337	0.01904	0.02404
338	0.01895	0.02207
339	0.01886	0.02008
340	0.01877	0.0181
341	0.01869	0.01613
342	0.0186	0.0142
343	0.01851	0.01475
344	0.01843	0.01618
345	0.01834	0.01755
346	0.01826	0.01887
347	0.01817	0.02012
348	0.01809	0.02131
349	0.01801	0.02241
350	0.01792	0.02342
351	0.01784	0.02433
352	0.01776	0.02515
353	0.01768	0.02587
354	0.01759	0.02648
355	0.01751	0.02698
356	0.01743	0.02737
357	0.01735	0.02766
358	0.01727	0.02783
359	0.01719	0.02791
360	0.01711	0.02788
361	0.01702	0.02775
362	0.01694	0.02753
363	0.01686	0.02722
364	0.01678	0.02682
365	0.0167	0.02635
366	0.01662	0.02581
367	0.01654	0.02521
368	0.01646	0.02454
369	0.01638	0.02383
370	0.0163	0.02308
371	0.01622	0.02229
372	0.01614	0.02147
373	0.01606	0.02063
374	0.01598	0.01977
375	0.0159	0.01891
376	0.01582	0.01804
377	0.01574	0.01728
378	0.01566	0.01683
379	0.01558	0.01634
380	0.0155	0.01633
381	0.01542	0.01737
382	0.01534	0.01836
383	0.01527	0.01928
384	0.01519	0.02013
385	0.01511	0.0209
386	0.01503	0.0216
387	0.01496	0.02221
388	0.01488	0.02273
389	0.0148	0.02317
390	0.01473	0.02351
391	0.01465	0.02377
392	0.01458	0.02393
393	0.01451	0.02402
394	0.01443	0.02401
395	0.01436	0.02393
396	0.01429	0.02376
397	0.01421	0.02352
398	0.01414	0.02321
399	0.01407	0.02284
400	0.014	0.0224
401	0.01393	0.02191
402	0.01386	0.02137
403	0.01379	0.02078
404	0.01372	0.02016
405	0.01365	0.0195
406	0.01358	0.01882
407	0.01351	0.01812
408	0.01345	0.0174
409	0.01338	0.01668
410	0.01331	0.01595
411	0.01325	0.01522
412	0.01318	0.0145
413	0.01312	0.01379
414	0.01305	0.0131
415	0.01299	0.01242
416	0.01292	0.01176
417	0.01286	0.01123
418	0.01279	0.01092
419	0.01273	0.01067
420	0.01267	0.01044
421	0.0126	0.01017
422	0.01254	0.00986
423	0.01248	0.00952
424	0.01242	0.00915
425	0.01236	0.00875
426	0.0123	0.00832
427	0.01223	0.00786
428	0.01217	0.00738
429	0.01211	0.00687
430	0.01205	0.00635
431	0.01199	0.00583
432	0.01194	0.00539
433	0.01188	0.00495
434	0.01182	0.00451
435	0.01176	0.00427
436	0.0117	0.00404
437	0.01165	0.00381
438	0.01159	0.00366
439	0.01153	0.00364
440	0.01148	0.00362
441	0.01142	0.00361
442	0.01137	0.00359
443	0.01131	0.00357
444	0.01126	0.00355
445	0.0112	0.00361
446	0.01115	0.00386
447	0.0111	0.00418
448	0.01104	0.00448
449	0.01099	0.00475
450	0.01094	0.00498
451	0.01089	0.00518
452	0.01084	0.00536
453	0.01079	0.0055
454	0.01074	0.00561
455	0.01069	0.00567
456	0.01064	0.0057
457	0.01059	0.0057
458	0.01054	0.00565
459	0.01049	0.00557
460	0.01045	0.00546
461	0.0104	0.00559
462	0.01035	0.0061
463	0.0103	0.0066
464	0.01026	0.00708
465	0.01021	0.00755
466	0.01017	0.008
467	0.01012	0.00843
468	0.01007	0.00883
469	0.01003	0.00921
470	0.00998	0.00956
471	0.00994	0.00988
472	0.00989	0.01016
473	0.00985	0.01041
474	0.00981	0.01062
475	0.00976	0.0108
476	0.00972	0.01093
477	0.00967	0.01103
478	0.00963	0.01108
479	0.00959	0.01109
480	0.00954	0.01107
481	0.0095	0.011
482	0.00946	0.0109
483	0.00941	0.01075
484	0.00937	0.01057
485	0.00933	0.01036
486	0.00928	0.01011
487	0.00924	0.00983
488	0.0092	0.00953
489	0.00916	0.0092
490	0.00911	0.00885
491	0.00907	0.00847
492	0.00903	0.00809
493	0.00899	0.00769
494	0.00894	0.00727
495	0.0089	0.00686
496	0.00886	0.00694
497	0.00882	0.00726
498	0.00878	0.00757
499	0.00873	0.00787
500	0.00869	0.00816
501	0.00865	0.00842
502	0.00861	0.00867
503	0.00857	0.0089
504	0.00853	0.00911
505	0.00849	0.0093
506	0.00845	0.00947
507	0.00841	0.00962
508	0.00837	0.00975
509	0.00833	0.00986
510	0.00829	0.00994
511	0.00825	0.01
512	0.00821	0.01004
513	0.00817	0.01006
514	0.00813	0.01005
515	0.00809	0.01002
516	0.00805	0.00998
517	0.00802	0.00991
518	0.00798	0.00982
519	0.00794	0.00971
520	0.00791	0.00959
521	0.00787	0.00944
522	0.00783	0.00928
523	0.0078	0.00911
524	0.00776	0.00892
525	0.00772	0.00872
526	0.00769	0.0085
527	0.00765	0.00828
528	0.00762	0.00804
529	0.00758	0.0078
530	0.00755	0.00754
531	0.00752	0.00728
532	0.00748	0.00702
533	0.00745	0.00675
534	0.00742	0.00647
535	0.00738	0.00623
536	0.00735	0.00652
537	0.00732	0.00681
538	0.00728	0.00708
539	0.00725	0.00733
540	0.00722	0.00757
541	0.00719	0.00778
542	0.00716	0.00798
543	0.00712	0.00816
544	0.00709	0.00831
545	0.00706	0.00844
546	0.00703	0.00855
547	0.007	0.00863
548	0.00697	0.00868
549	0.00694	0.00872
550	0.00691	0.00873
551	0.00688	0.00871
552	0.00685	0.00867
553	0.00682	0.00861
554	0.00679	0.00852
555	0.00676	0.00841
556	0.00673	0.00828
557	0.0067	0.00814
558	0.00667	0.00797
559	0.00664	0.00779
560	0.00661	0.00759
561	0.00658	0.00737
562	0.00655	0.00715
563	0.00652	0.00691
564	0.00649	0.00666
565	0.00646	0.0064
566	0.00643	0.00614
567	0.0064	0.00587
568	0.00637	0.00559
569	0.00634	0.00532
570	0.00632	0.00504
571	0.00629	0.00476
572	0.00626	0.00448
573	0.00623	0.0042
574	0.0062	0.00392
575	0.00617	0.00365
576	0.00615	0.00338
577	0.00612	0.00312
578	0.00609	0.00286
579	0.00606	0.00271
580	0.00603	0.00258
581	0.00601	0.00245
582	0.00598	0.00231
583	0.00595	0.00216
584	0.00592	0.00201
585	0.0059	0.00186
586	0.00587	0.00184
587	0.00584	0.00183
588	0.00581	0.00182
589	0.00579	0.00181
590	0.00576	0.0018
591	0.00573	0.00179
592	0.00571	0.00179
593	0.00568	0.00178
594	0.00565	0.00177
595	0.00563	0.00176
596	0.0056	0.00175
597	0.00557	0.00174
598	0.00555	0.00174
599	0.00552	0.00173
600	0.0055	0.00172
601	0.00547	0.00178
602	0.00544	0.00183
603	0.00542	0.00188
604	0.00539	0.00192
605	0.00537	0.00195
606	0.00534	0.00197
607	0.00532	0.00198
608	0.00529	0.00199
609	0.00526	0.00205
610	0.00524	0.00215
611	0.00521	0.00225
612	0.00519	0.00234
613	0.00516	0.00244
614	0.00514	0.00253
615	0.00512	0.00262
616	0.00509	0.00271
617	0.00507	0.00279
618	0.00504	0.00287
619	0.00502	0.00295
620	0.00499	0.00302
621	0.00497	0.00309
622	0.00495	0.00316
623	0.00492	0.00322
624	0.0049	0.00328
625	0.00487	0.00333
626	0.00485	0.00338
627	0.00483	0.00342
628	0.0048	0.00345
629	0.00478	0.00348
630	0.00476	0.00351
631	0.00473	0.00352
632	0.00471	0.00353
633	0.00469	0.00354
634	0.00467	0.00354
635	0.00464	0.00353
636	0.00462	0.00351
637	0.0046	0.00349
638	0.00458	0.00346
639	0.00455	0.00343
640	0.00453	0.00339
641	0.00451	0.00334
642	0.00449	0.00329
643	0.00447	0.00323
644	0.00445	0.00318
645	0.00442	0.00311
646	0.0044	0.00305
647	0.00438	0.00298
648	0.00436	0.00291
649	0.00434	0.00283
650	0.00432	0.00281
651	0.0043	0.00289
652	0.00428	0.00297
653	0.00426	0.00305
654	0.00424	0.00312
655	0.00422	0.00319
656	0.0042	0.00325
657	0.00418	0.0033
658	0.00416	0.00335
659	0.00414	0.0034
660	0.00412	0.00344
661	0.0041	0.00347
662	0.00408	0.00349
663	0.00406	0.00351
664	0.00404	0.00352
665	0.00402	0.00353
666	0.004	0.00353
667	0.00398	0.00352
668	0.00396	0.00351
669	0.00394	0.00349
670	0.00392	0.00346
671	0.00391	0.00343
672	0.00389	0.00339
673	0.00387	0.00334
674	0.00385	0.00329
675	0.00383	0.00324
676	0.00381	0.00318
677	0.00379	0.00312
678	0.00377	0.00305
679	0.00376	0.00298
680	0.00374	0.0029
681	0.00372	0.00282
682	0.0037	0.00274
683	0.00368	0.00266
684	0.00366	0.00257
685	0.00365	0.00252
686	0.00363	0.00259
687	0.00361	0.00266
688	0.00359	0.00273
689	0.00357	0.0028
690	0.00356	0.00287
691	0.00354	0.00294
692	0.00352	0.003
693	0.0035	0.00306
694	0.00349	0.00311
695	0.00347	0.00317
696	0.00345	0.00321
697	0.00343	0.00326
698	0.00342	0.00329
699	0.0034	0.00332
700	0.00338	0.00335
701	0.00337	0.00337
702	0.00335	0.00338
703	0.00333	0.00338
704	0.00332	0.00338
705	0.0033	0.00337
706	0.00328	0.00336
707	0.00327	0.00334
708	0.00325	0.00331
709	0.00323	0.00327
710	0.00322	0.00323
711	0.0032	0.00318
712	0.00319	0.00313
713	0.00317	0.00307
714	0.00315	0.003
715	0.00314	0.00293
716	0.00312	0.00285
717	0.00311	0.00277
718	0.00309	0.00268
719	0.00308	0.00259
720	0.00306	0.00249
721	0.00305	0.0024
722	0.00303	0.0023
723	0.00302	0.00219
724	0.003	0.00209
725	0.00299	0.00198
726	0.00297	0.00187
727	0.00296	0.00176
728	0.00295	0.00165
729	0.00293	0.00154
730	0.00292	0.00143
731	0.0029	0.00132
732	0.00289	0.00121
733	0.00287	0.00111
734	0.00286	0.000999568
735	0.00285	0.000895626
736	0.00283	0.000887548
737	0.00282	0.000883385
738	0.00281	0.000879231
739	0.00279	0.000875086
740	0.00278	0.000870951
741	0.00277	0.000866825
742	0.00275	0.000862707
743	0.00274	0.000858599
744	0.00273	0.000854499
745	0.00271	0.000850409
746	0.0027	0.000846329
747	0.00269	0.000842258
748	0.00268	0.000838197
749	0.00266	0.000834147
750	0.00265	0.000830108
751	0.00264	0.000826081
752	0.00263	0.000822065
753	0.00261	0.000818062
754	0.0026	0.000814071
755	0.00259	0.000810095
756	0.00258	0.000806133
757	0.00256	0.000802187
758	0.00255	0.000798256
759	0.00254	0.000794343
760	0.00253	0.000790447
761	0.00252	0.000814403
762	0.0025	0.000843688
763	0.00249	0.00087107
764	0.00248	0.000896649
765	0.00247	0.000920589
766	0.00246	0.000942911
767	0.00245	0.000963669
768	0.00243	0.000982952
769	0.00242	0.001
770	0.00241	0.00102
771	0.0024	0.00103
772	0.00239	0.00105
773	0.00238	0.00106
774	0.00237	0.00107
775	0.00236	0.00108
776	0.00235	0.00109
777	0.00233	0.0011
778	0.00232	0.00111
779	0.00231	0.00111
780	0.0023	0.00112
781	0.00229	0.00113
782	0.00228	0.00113
783	0.00227	0.00113
784	0.00226	0.00114
785	0.00225	0.00114
786	0.00224	0.00114
787	0.00223	0.00114
788	0.00222	0.00114
789	0.00221	0.00113
790	0.0022	0.00113
791	0.00219	0.00113
792	0.00218	0.00112
793	0.00217	0.00112
794	0.00216	0.00111
795	0.00215	0.00112
796	0.00214	0.00115
797	0.00213	0.00118
798	0.00212	0.00121
799	0.00211	0.00124
800	0.0021	0.00127
801	0.00209	0.00129
802	0.00208	0.00131
803	0.00207	0.00134
804	0.00206	0.00136
805	0.00205	0.00137
806	0.00204	0.00139
807	0.00203	0.00141
808	0.00202	0.00142
809	0.00201	0.00143
810	0.002	0.00144
811	0.00199	0.00145
812	0.00198	0.00146
813	0.00197	0.00146
814	0.00196	0.00146
815	0.00196	0.00147
816	0.00195	0.00147
817	0.00194	0.00146
818	0.00193	0.00146
819	0.00192	0.00145
820	0.00191	0.00144
821	0.0019	0.00143
822	0.00189	0.00142
823	0.00188	0.00141
824	0.00188	0.0014
825	0.00187	0.00138
826	0.00186	0.00136
827	0.00185	0.00134
828	0.00184	0.00132
829	0.00183	0.0013
830	0.00182	0.00128
831	0.00182	0.00126
832	0.00181	0.00123
833	0.0018	0.0012
834	0.00179	0.00118
835	0.00178	0.00115
836	0.00178	0.00112
837	0.00177	0.00109
838	0.00176	0.0011
839	0.00175	0.00111
840	0.00174	0.00113
841	0.00174	0.00114
842	0.00173	0.00115
843	0.00172	0.00116
844	0.00171	0.00118
845	0.0017	0.00119
846	0.0017	0.0012
847	0.00169	0.00121
848	0.00168	0.00121
849	0.00167	0.00122
850	0.00167	0.00123
851	0.00166	0.00123
852	0.00165	0.00123
853	0.00164	0.00123
854	0.00164	0.00123
855	0.00163	0.00123
856	0.00162	0.00123
857	0.00161	0.00122
858	0.00161	0.00121
859	0.0016	0.0012
860	0.00159	0.00119
861	0.00159	0.00118
862	0.00158	0.00116
863	0.00157	0.00114
864	0.00156	0.00112
865	0.00156	0.0011
866	0.00155	0.00108
867	0.00154	0.00106
868	0.00154	0.00103
869	0.00153	0.001
870	0.00152	0.000973188
871	0.00151	0.00094241
872	0.00151	0.000910261
873	0.0015	0.00087683
874	0.00149	0.000842225
875	0.00149	0.000806548
876	0.00148	0.000769885
877	0.00147	0.000732381
878	0.00147	0.000694157
879	0.00146	0.000655313
880	0.00145	0.000615965
881	0.00145	0.000576223
882	0.00144	0.000536203
883	0.00143	0.000496026
884	0.00143	0.00045765
885	0.00142	0.000445167
886	0.00141	0.000443061
887	0.00141	0.000440969
888	0.0014	0.000438889
889	0.00139	0.000436822
890	0.00139	0.000434767
891	0.00138	0.000432724
892	0.00137	0.000430694
893	0.00137	0.000428675
894	0.00136	0.000426669
895	0.00136	0.000424674
896	0.00135	0.00042269
897	0.00134	0.000420718
898	0.00134	0.000418757
899	0.00133	0.000416807
900	0.00132	0.000414868
901	0.00132	0.000412939
902	0.00131	0.000411021
903	0.00131	0.000409112
904	0.0013	0.000407213
905	0.00129	0.000405323
906	0.00129	0.000403443
907	0.00128	0.000401572
908	0.00127	0.000399709
909	0.00127	0.000397855
910	0.00126	0.000396009
911	0.00126	0.000394171
912	0.00125	0.00039234
913	0.00124	0.000390517
914	0.00124	0.000392508
915	0.00123	0.000403713
916	0.00123	0.000413881
917	0.00122	0.000423073
918	0.00122	0.000431362
919	0.00121	0.000438817
920	0.0012	0.000445507
921	0.0012	0.000451499
922	0.00119	0.000456845
923	0.00119	0.000461593
924	0.00118	0.000465785
925	0.00118	0.000469467
926	0.00117	0.000472669
927	0.00116	0.000475451
928	0.00116	0.000477796
929	0.00115	0.000479751
930	0.00115	0.000481381
931	0.00114	0.000482665
932	0.00114	0.000483648
933	0.00113	0.000484367
934	0.00113	0.000484863
935	0.00112	0.000485155
936	0.00112	0.000485273
937	0.00111	0.000485207
938	0.0011	0.000485006
939	0.0011	0.000484706
940	0.00109	0.000484329
941	0.00109	0.000483898
942	0.00108	0.000483434
943	0.00108	0.000482954
944	0.00107	0.000482478
945	0.00107	0.000482012
946	0.00106	0.000481569
947	0.00106	0.000481157
948	0.00105	0.0004808
949	0.00105	0.000480488
950	0.00104	0.000480208
951	0.00104	0.000479989
952	0.00103	0.000479831
953	0.00103	0.000479729
954	0.00102	0.000481571
955	0.00102	0.000488554
956	0.00101	0.000494903
957	0.00101	0.000501106
958	0.001	0.000505885
959	0.00099891	0.000510537
960	29.209	96.8095
961	0.8587	101.532
962	0.44808	0.61919
963	0.6591	0.85127
964	0.37619	0.45107
965	0.26929	0.21488
966	0.25962	0.10684
967	0.22216	0.0973
968	0.19302	0.09725
969	0.12994	0.09705
970	0.10015	0.07439
971	0.10628	0.06295
972	0.10152	0.06389
973	0.10388	0.06459
974	0.09137	0.06062
975	0.07692	0.05565
976	0.07334	0.05599
977	0.06667	0.05128
978	0.05956	0.04343
979	0.06323	0.03851
980	0.06433	0.03699
981	0.06274	0.03549
982	0.05865	0.03342
983	0.05249	0.03123
984	0.05358	0.03228
985	0.06348	0.03329
986	0.07035	0.03358
987	0.07387	0.0332
988	0.07401	0.03218
989	0.07099	0.03282
990	0.06527	0.03378
991	0.05745	0.03404
992	0.0486	0.03682
993	0.04652	0.03883
994	0.04417	0.04012
995	0.04166	0.04071
996	0.03911	0.04066
997	0.03658	0.04002
998	0.03681	0.03882
999	0.03975	0.03713
1000	0.0415	0.03498
1001	0.04262	0.03243
1002	0.04532	0.02954
1003	0.04768	0.02758
1004	0.04966	0.02689
1005	0.05127	0.02622
1006	0.05248	0.02555
1007	0.05328	0.02488
1008	0.05366	0.0242
1009	0.05362	0.02349
1010	0.05316	0.02322
1011	0.05226	0.02308
1012	0.05096	0.02286
1013	0.04925	0.02251
1014	0.04716	0.02197
1015	0.04473	0.02157
1016	0.04198	0.02255
1017	0.03897	0.02329
1018	0.03574	0.02378
1019	0.03233	0.02441
1020	0.02936	0.02536
1021	0.02717	0.02591
1022	0.02483	0.02608
1023	0.02239	0.02589
1024	0.02276	0.02536
1025	0.02376	0.02452
1026	0.02445	0.0253
1027	0.02483	0.02612
1028	0.02489	0.02672
1029	0.02463	0.02711
1030	0.02409	0.02731
1031	0.02327	0.02735
1032	0.0222	0.02723
1033	0.02142	0.027
1034	0.0219	0.02668
1035	0.02202	0.0263
1036	0.02181	0.02588
1037	0.0213	0.02544
1038	0.02052	0.025
1039	0.01952	0.02456
1040	0.0184	0.02412
1041	0.01803	0.0237
1042	0.01733	0.02327
1043	0.01634	0.02284
1044	0.01644	0.02239
1045	0.01741	0.0219
1046	0.01803	0.02136
1047	0.01831	0.02077
1048	0.01826	0.02012
1049	0.0179	0.0198
1050	0.01727	0.02038
1051	0.01705	0.02075
1052	0.0173	0.02088
1053	0.01805	0.02074
1054	0.01897	0.02035
1055	0.01967	0.01967
1056	0.02016	0.01873
1057	0.02045	0.01764
1058	0.02055	0.01686
1059	0.02047	0.01662
1060	0.02023	0.0172
1061	0.01985	0.01769
1062	0.01936	0.0181
1063	0.01875	0.01843
1064	0.01827	0.01868
1065	0.01843	0.01886
1066	0.01834	0.01897
1067	0.01799	0.01901
1068	0.01739	0.019
1069	0.0168	0.01895
1070	0.01597	0.01885
1071	0.01493	0.01872
1072	0.01403	0.01856
1073	0.01483	0.01838
1074	0.01556	0.0183
1075	0.01623	0.01874
1076	0.0168	0.01898
1077	0.01727	0.01903
1078	0.01763	0.0189
1079	0.01787	0.01859
1080	0.01798	0.01811
1081	0.01797	0.01749
1082	0.01782	0.01705
1083	0.01755	0.01682
1084	0.01723	0.01655
1085	0.01693	0.01622
1086	0.01645	0.01585
1087	0.0158	0.01558
1088	0.015	0.01525
1089	0.01407	0.01488
1090	0.01301	0.01472
1091	0.01228	0.01456
1092	0.01247	0.01433
1093	0.01257	0.01402
1094	0.01258	0.01364
1095	0.01253	0.0132
1096	0.01263	0.0127
1097	0.01288	0.01213
1098	0.01306	0.01152
1099	0.01316	0.01085
1100	0.01318	0.01014
1101	0.01314	0.00938
1102	0.01303	0.00858
1103	0.01361	0.00783
1104	0.01435	0.00706
1105	0.015	0.00621
1106	0.01554	0.0053
1107	0.01597	0.00433
1108	0.01628	0.00358
1109	0.01649	0.00317
1110	0.01659	0.00301
1111	0.01659	0.00279
1112	0.01653	0.00323
1113	0.01637	0.00387
1114	0.01611	0.00448
1115	0.01577	0.00505
1116	0.01534	0.00557
1117	0.01485	0.00606
1118	0.0143	0.00651
1119	0.01413	0.00691
1120	0.01416	0.00727
1121	0.01413	0.0076
1122	0.01403	0.00817
1123	0.01386	0.00867
1124	0.01362	0.00912
1125	0.0133	0.00949
1126	0.01293	0.00981
1127	0.01248	0.01006
1128	0.01198	0.01027
1129	0.01142	0.01042
1130	0.01081	0.01052
1131	0.01029	0.01058
1132	0.01049	0.0106
1133	0.01071	0.01059
1134	0.01089	0.01054
1135	0.01105	0.01046
1136	0.01122	0.01036
1137	0.01165	0.01023
1138	0.01201	0.01007
1139	0.01231	0.00989
1140	0.01254	0.00969
1141	0.0127	0.00949
1142	0.0128	0.00945
1143	0.01285	0.0094
1144	0.01283	0.0093
1145	0.01277	0.0092
1146	0.01267	0.0091
1147	0.01252	0.00899
1148	0.0124	0.0089
1149	0.01257	0.0089
1150	0.01271	0.00889
1151	0.01282	0.00888
1152	0.0129	0.00885
1153	0.01294	0.00882
1154	0.01295	0.00877
1155	0.01293	0.00871
1156	0.01286	0.00863
1157	0.01276	0.00856
1158	0.01262	0.0085
1159	0.01244	0.00842
1160	0.01222	0.00834
1161	0.01197	0.00823
1162	0.01168	0.00812
1163	0.01136	0.00799
1164	0.01108	0.00785
1165	0.01083	0.00776
1166	0.01053	0.00766
1167	0.01018	0.00753
1168	0.00979	0.00758
1169	0.00936	0.00766
1170	0.0089	0.00774
1171	0.00864	0.0078
1172	0.0086	0.00784
1173	0.00857	0.00787
1174	0.00853	0.00789
1175	0.00849	0.00791
1176	0.00845	0.00815
1177	0.00842	0.00838
1178	0.00838	0.00859
1179	0.00834	0.00878
1180	0.00831	0.00895
1181	0.00827	0.0091
1182	0.00824	0.00924
1183	0.0082	0.00935
1184	0.00816	0.00944
1185	0.00813	0.00951
1186	0.00809	0.00955
1187	0.00806	0.00957
1188	0.00802	0.00957
1189	0.00799	0.00954
1190	0.00795	0.00949
1191	0.00792	0.00942
1192	0.00788	0.00932
1193	0.00785	0.00919
1194	0.00781	0.00905
1195	0.00778	0.00888
1196	0.00775	0.00869
1197	0.00771	0.00847
1198	0.00768	0.00824
1199	0.00764	0.00798
1200	0.00761	0.00771
1201	0.00758	0.00742
1202	0.00755	0.00711
1203	0.00751	0.00678
1204	0.00748	0.00644
1205	0.00745	0.00609
1206	0.00741	0.00573
1207	0.00738	0.00551
1208	0.00735	0.00569
1209	0.00732	0.00587
1210	0.00729	0.00606
1211	0.00725	0.00623
1212	0.00722	0.00641
1213	0.00719	0.00657
1214	0.00716	0.00673
1215	0.00713	0.00687
1216	0.0071	0.00701
1217	0.00707	0.00713
1218	0.00703	0.00724
1219	0.007	0.00733
1220	0.00697	0.0074
1221	0.00694	0.00746
1222	0.00691	0.0075
1223	0.00688	0.00753
1224	0.00685	0.00753
1225	0.00682	0.00752
1226	0.00679	0.00748
1227	0.00676	0.00743
1228	0.00673	0.00736
1229	0.0067	0.00727
1230	0.00667	0.00716
1231	0.00665	0.00703
1232	0.00662	0.00689
1233	0.00659	0.00673
1234	0.00656	0.00656
1235	0.00653	0.00637
1236	0.0065	0.0062
1237	0.00647	0.00604
1238	0.00645	0.00586
1239	0.00642	0.00566
1240	0.00639	0.00545
1241	0.00636	0.00522
1242	0.00633	0.00498
1243	0.00631	0.00476
1244	0.00628	0.00452
1245	0.00625	0.00428
1246	0.00622	0.00404
1247	0.0062	0.00378
1248	0.00617	0.00353
1249	0.00614	0.00327
1250	0.00612	0.00305
1251	0.00609	0.00285
1252	0.00606	0.00263
1253	0.00604	0.0024
1254	0.00601	0.00216
1255	0.00598	0.00194
1256	0.00596	0.00171
1257	0.00593	0.00148
1258	0.0059	0.00125
1259	0.00588	0.0011
1260	0.00585	0.00113
1261	0.00583	0.00114
1262	0.0058	0.00115
1263	0.00578	0.00115
1264	0.00575	0.0012
1265	0.00573	0.00142
1266	0.0057	0.00163
1267	0.00568	0.00184
1268	0.00565	0.00202
1269	0.00563	0.0022
1270	0.0056	0.00237
1271	0.00558	0.00252
1272	0.00555	0.00266
1273	0.00553	0.00279
1274	0.0055	0.00291
1275	0.00548	0.00301
1276	0.00546	0.00311
1277	0.00543	0.00319
1278	0.00541	0.00326
1279	0.00539	0.00332
1280	0.00536	0.00337
1281	0.00534	0.00341
1282	0.00532	0.00345
1283	0.00529	0.0035
1284	0.00527	0.00354
1285	0.00525	0.00358
1286	0.00522	0.0036
1287	0.0052	0.00362
1288	0.00518	0.00363
1289	0.00516	0.00364
1290	0.00513	0.00364
1291	0.00511	0.00363
1292	0.00509	0.00361
1293	0.00507	0.00359
1294	0.00504	0.00357
1295	0.00502	0.00354
1296	0.005	0.0035
1297	0.00498	0.00347
1298	0.00496	0.00343
1299	0.00493	0.0034
1300	0.00491	0.00336
1301	0.00489	0.00331
1302	0.00487	0.00326
1303	0.00485	0.00321
1304	0.00488	0.00316
1305	0.00493	0.0031
1306	0.00497	0.00304
1307	0.00499	0.00298
1308	0.00499	0.00292
1309	0.00498	0.00286
1310	0.00495	0.00279
1311	0.0049	0.00273
1312	0.00484	0.00274
1313	0.00476	0.00282
1314	0.00466	0.00289
1315	0.0046	0.00297
1316	0.00458	0.00304
1317	0.00456	0.0031
1318	0.00454	0.00316
1319	0.00452	0.00322
1320	0.0045	0.00327
1321	0.00448	0.00332
1322	0.00446	0.00337
1323	0.00444	0.00341
1324	0.00442	0.00344
1325	0.0044	0.00347
1326	0.00438	0.00349
1327	0.00437	0.00351
1328	0.00435	0.00352
1329	0.00433	0.00353
1330	0.00431	0.00353
1331	0.00429	0.00353
1332	0.00427	0.00352
1333	0.00425	0.00351
1334	0.00423	0.0035
1335	0.00422	0.00348
1336	0.0042	0.00346
1337	0.00418	0.00343
1338	0.00416	0.0034
1339	0.00414	0.00337
1340	0.00412	0.00333
1341	0.00411	0.00329
1342	0.00409	0.00325
1343	0.00407	0.00321
1344	0.00405	0.00317
1345	0.00403	0.00312
1346	0.00402	0.00307
1347	0.004	0.00302
1348	0.00398	0.00298
1349	0.00396	0.00293
1350	0.00395	0.00288
1351	0.00393	0.00282
1352	0.00391	0.00277
1353	0.0039	0.00272
1354	0.00388	0.00267
1355	0.00386	0.00262
1356	0.00384	0.00257
1357	0.00383	0.00252
1358	0.00381	0.00247
1359	0.00379	0.00242
1360	0.00378	0.00238
1361	0.00376	0.00241
1362	0.00375	0.00244
1363	0.00373	0.00248
1364	0.00371	0.00251
1365	0.0037	0.00253
1366	0.00368	0.00256
1367	0.00366	0.00259
1368	0.00365	0.00261
1369	0.00363	0.00263
1370	0.00362	0.00264
1371	0.0036	0.00265
1372	0.00358	0.00266
1373	0.00357	0.00267
1374	0.00355	0.00267
1375	0.00354	0.00267
1376	0.00352	0.00267
1377	0.00351	0.00266
1378	0.00349	0.00264
1379	0.00348	0.00263
1380	0.00346	0.00261
1381	0.00345	0.00258
1382	0.00343	0.00255
1383	0.00342	0.00252
1384	0.0034	0.00248
1385	0.00339	0.00244
1386	0.00337	0.00239
1387	0.00336	0.00234
1388	0.00334	0.00229
1389	0.00333	0.00223
1390	0.00331	0.00217
1391	0.0033	0.0021
1392	0.00328	0.00203
1393	0.00327	0.00195
1394	0.00326	0.00188
1395	0.00324	0.0018
1396	0.00323	0.00171
1397	0.00321	0.00163
1398	0.0032	0.00154
1399	0.00319	0.00144
1400	0.00317	0.00135
1401	0.00316	0.00125
1402	0.00314	0.00116
1403	0.00313	0.00106
1404	0.00312	0.000957779
1405	0.0031	0.000857299
1406	0.00309	0.000756438
1407	0.00308	0.000655504
1408	0.00306	0.000554807
1409	0.00305	0.000454653
1410	0.00304	0.000418569
1411	0.00302	0.000429106
1412	0.00301	0.000438798
1413	0.003	0.000447643
1414	0.00298	0.000455625
1415	0.00297	0.00046272
1416	0.00296	0.000480856
1417	0.00294	0.000567165
1418	0.00293	0.000649685
1419	0.00292	0.000728212
1420	0.00291	0.000802557
1421	0.00289	0.000872555
1422	0.00288	0.000938062
1423	0.00287	0.000998944
1424	0.00286	0.00106
1425	0.00284	0.00111
1426	0.00283	0.00115
1427	0.00282	0.00119
1428	0.00281	0.00123
1429	0.00279	0.00126
1430	0.00278	0.00129
1431	0.00277	0.00131
1432	0.00276	0.00133
1433	0.00274	0.00135
1434	0.00273	0.00137
1435	0.00272	0.00138
1436	0.00271	0.0014
1437	0.0027	0.00141
1438	0.00269	0.00142
1439	0.00267	0.00143
1440	0.00266	0.00143
1441	0.00265	0.00143
1442	0.00264	0.00143
1443	0.00263	0.00143
1444	0.00262	0.00143
1445	0.0026	0.00142
1446	0.00259	0.00142
1447	0.00258	0.00141
1448	0.00257	0.0014
1449	0.00256	0.00139
1450	0.00255	0.00138
1451	0.00254	0.00137
1452	0.00253	0.00136
1453	0.00251	0.00135
1454	0.0025	0.00134
1455	0.00249	0.00132
1456	0.00248	0.00131
1457	0.00247	0.0013
1458	0.00246	0.00128
1459	0.00245	0.00127
1460	0.00244	0.00126
1461	0.00243	0.00125
1462	0.00242	0.00124
1463	0.00241	0.00123
1464	0.0024	0.00122
1465	0.00239	0.00121
1466	0.00238	0.0012
1467	0.00237	0.00119
1468	0.00235	0.00118
1469	0.00234	0.00117
1470	0.00233	0.00116
1471	0.00232	0.00116
1472	0.00231	0.00118
1473	0.0023	0.0012
1474	0.00229	0.00122
1475	0.00228	0.00123
1476	0.00227	0.00125
1477	0.00226	0.00128
1478	0.00225	0.0013
1479	0.00224	0.00132
1480	0.00223	0.00133
1481	0.00222	0.00135
1482	0.00222	0.00136
1483	0.00221	0.00137
1484	0.0022	0.00137
1485	0.00219	0.00137
1486	0.00218	0.00137
1487	0.00217	0.00137
1488	0.00216	0.00137
1489	0.00215	0.00136
1490	0.00214	0.00135
1491	0.00213	0.00134
1492	0.00212	0.00132
1493	0.00211	0.0013
1494	0.0021	0.00128
1495	0.00209	0.00126
1496	0.00208	0.00124
1497	0.00207	0.00121
1498	0.00207	0.00119
1499	0.00206	0.00117
1500	0.00205	0.00115
1501	0.00204	0.00113
1502	0.00203	0.00112
1503	0.00202	0.00113
1504	0.00201	0.00113
1505	0.002	0.00114
1506	0.00199	0.00114
1507	0.00199	0.00115
1508	0.00198	0.00115
1509	0.00197	0.00116
1510	0.00196	0.00116
1511	0.00195	0.00116
1512	0.00194	0.00117
1513	0.00193	0.00117
1514	0.00193	0.00117
1515	0.00192	0.00117
1516	0.00191	0.00117
1517	0.0019	0.00117
1518	0.00189	0.00117
1519	0.00188	0.00117
1520	0.00188	0.00117
1521	0.00187	0.00117
1522	0.00186	0.00116
1523	0.00185	0.00115
1524	0.00184	0.00115
1525	0.00184	0.00114
1526	0.00183	0.00113
1527	0.00182	0.00112
1528	0.00181	0.00111
1529	0.0018	0.0011
1530	0.0018	0.00108
1531	0.00179	0.00107
1532	0.00178	0.00105
1533	0.00177	0.00103
1534	0.00176	0.00101
1535	0.00176	0.000992362
1536	0.00175	0.000970664
1537	0.00174	0.000947733
1538	0.00173	0.000923599
1539	0.00173	0.000898297
1540	0.00172	0.000871866
1541	0.00171	0.000844348
1542	0.0017	0.000815789
1543	0.0017	0.000786236
1544	0.00169	0.000755902
1545	0.00168	0.000726975
1546	0.00167	0.000697232
1547	0.00167	0.000666731
1548	0.00166	0.000635534
1549	0.00165	0.000603707
1550	0.00164	0.000571394
1551	0.00164	0.000538592
1552	0.00163	0.000505351
1553	0.00162	0.000471749
1554	0.00162	0.000437874
1555	0.00161	0.000403731
1556	0.0016	0.000369477
1557	0.0016	0.000335222
1558	0.00159	0.000301045
1559	0.00158	0.000267015
1560	0.00157	0.000233199
1561	0.00157	0.00021196
1562	0.00156	0.000211497
1563	0.00155	0.000210952
1564	0.00155	0.000210308
1565	0.00154	0.000209547
1566	0.00153	0.000208656
1567	0.00153	0.000209624
1568	0.00152	0.000217872
1569	0.00151	0.000225799
1570	0.00151	0.000239087
1571	0.0015	0.000262521
1572	0.00149	0.00028495
1573	0.00149	0.000306165
1574	0.00148	0.000326365
1575	0.00147	0.000345503
1576	0.00147	0.000363381
1577	0.00146	0.00038
1578	0.00146	0.000395367
1579	0.00145	0.000409485
1580	0.00144	0.000422342
1581	0.00144	0.000433981
1582	0.00143	0.000444293
1583	0.00142	0.000455088
1584	0.00142	0.000465513
1585	0.00141	0.000476713
1586	0.00141	0.000486159
1587	0.0014	0.000494344
1588	0.00139	0.000501471
1589	0.00139	0.000507556
1590	0.00138	0.000512426
1591	0.00137	0.000516383
1592	0.00137	0.000519353
1593	0.00136	0.000521364
1594	0.00136	0.00052247
1595	0.00135	0.000522686
1596	0.00134	0.000522072
1597	0.00134	0.000521523
1598	0.00133	0.000521218
1599	0.00133	0.000520304
1600	0.00132	0.000518868
1601	0.00132	0.000516865
1602	0.00131	0.000514293
1603	0.0013	0.000511209
1604	0.0013	0.000507632
1605	0.00129	0.000503633
1606	0.00129	0.000499297
1607	0.00128	0.000494667
1608	0.00128	0.000489795
1609	0.00127	0.000484704
1610	0.00126	0.000479453
1611	0.00126	0.000474086
1612	0.00125	0.000468653
1613	0.00125	0.000475379
1614	0.00124	0.000483806
1615	0.00124	0.000491868
1616	0.00123	0.000500108
1617	0.00123	0.00050829
1618	0.00122	0.000516204
1619	0.00122	0.000523747
1620	0.00121	0.000530942
1621	0.00121	0.000537778
1622	0.0012	0.000544301
1623	0.0012	0.000550506
1624	0.00119	0.000556487
1625	0.00118	0.00056118
1626	0.00118	0.000566095
1627	0.00117	0.000570859
1628	0.00117	0.000574555
1629	0.00116	0.000578004
1630	0.00116	0.000581606
1631	0.00115	0.000584918
1632	0.00115	0.000587702
1633	0.00114	0.000589935
1634	0.00114	0.000591657
1635	0.00113	0.000592855
1636	0.00113	0.000593526
1637	0.00112	0.000593121
1638	0.00112	0.00059221
1639	0.00111	0.000591461
1640	0.00111	0.0005902
1641	0.0011	0.000588497
1642	0.0011	0.000586256
1643	0.00109	0.000584559
1644	0.00109	0.000581278
1645	0.00109	0.000577155
1646	0.00108	0.000573678
1647	0.00108	0.000568819
1648	0.00107	0.000563093
1649	0.00107	0.000557222
1650	0.00106	0.000551173
1651	0.00106	0.000544887
1652	0.00105	0.000538342
1653	0.00105	0.00053154
1654	0.00104	0.000524506
1655	0.00104	0.000517115
1656	0.00103	0.000509199
1657	0.00103	0.000501682
1658	0.00103	0.000494183
1659	0.00102	0.000486192
1660	0.00102	0.000478273
1661	0.00101	0.000470232
1662	0.00101	0.000462423
1663	0.001	0.000463574
1664	0.000998738	0.000464445
1665	29.2135	93.9135
1666	0.50872	99.0353
1667	0.15478	0.19959
1668	0.18813	0.10903
1669	0.15422	0.10602
1670	0.16668	0.08608
1671	0.16068	0.06564
1672	0.13089	0.06014
1673	0.12882	0.05152
1674	0.12331	0.04089
1675	0.12066	0.04238
1676	0.11436	0.04501
1677	0.1028	0.04388
1678	0.08866	0.04123
1679	0.07224	0.03991
1680	0.06602	0.03565
1681	0.06948	0.03006
1682	0.07068	0.03096
1683	0.06971	0.0307
1684	0.06808	0.03099
1685	0.06564	0.03194
1686	0.06886	0.03292
1687	0.07174	0.0338
1688	0.07376	0.03414
1689	0.07487	0.03391
1690	0.07504	0.03317
1691	0.07701	0.03231
1692	0.07864	0.03156
1693	0.07757	0.03081
1694	0.07403	0.03011
1695	0.06841	0.02953
1696	0.06121	0.02908
1697	0.05312	0.02877
1698	0.04771	0.02855
1699	0.04814	0.02838
1700	0.05029	0.02816
1701	0.05045	0.02781
1702	0.04874	0.02731
1703	0.04539	0.027
1704	0.0439	0.02862
1705	0.04576	0.02989
1706	0.04641	0.03103
1707	0.04584	0.03241
1708	0.04411	0.03348
1709	0.04517	0.03422
1710	0.0479	0.03464
1711	0.05038	0.03472
1712	0.05255	0.03451
1713	0.05434	0.03403
1714	0.05569	0.0333
1715	0.05655	0.03235
1716	0.05686	0.03122
1717	0.0566	0.02996
1718	0.05575	0.02861
1719	0.05431	0.02871
1720	0.0523	0.02964
1721	0.04977	0.03074
1722	0.04676	0.0319
1723	0.04336	0.03296
1724	0.03964	0.03391
1725	0.0357	0.03476
1726	0.0319	0.03552
1727	0.02881	0.03621
1728	0.02623	0.03683
1729	0.02505	0.03741
1730	0.0237	0.03794
1731	0.02287	0.03845
1732	0.02315	0.03892
1733	0.02331	0.03937
1734	0.02335	0.03977
1735	0.02324	0.04013
1736	0.02359	0.04044
1737	0.02413	0.04069
1738	0.02437	0.04087
1739	0.0243	0.04099
1740	0.0239	0.04102
1741	0.02315	0.04098
1742	0.02229	0.04085
1743	0.02117	0.04062
1744	0.02016	0.0403
1745	0.01927	0.03989
1746	0.01819	0.03936
1747	0.01695	0.03873
1748	0.01557	0.03798
1749	0.01458	0.03714
1750	0.01575	0.03621
1751	0.01662	0.03521
1752	0.01718	0.03414
1753	0.01745	0.03304
1754	0.01744	0.03192
1755	0.01718	0.03079
1756	0.01685	0.02968
1757	0.01648	0.02858
1758	0.01706	0.02752
1759	0.01826	0.02648
1760	0.01935	0.02548
1761	0.02037	0.02449
1762	0.02107	0.02364
1763	0.02146	0.02307
1764	0.02155	0.02249
1765	0.02135	0.0219
1766	0.0209	0.02131
1767	0.02021	0.02073
1768	0.01932	0.02034
1769	0.01904	0.01995
1770	0.01908	0.01962
1771	0.01897	0.01929
1772	0.01869	0.01895
1773	0.01825	0.01863
1774	0.01767	0.01833
1775	0.01694	0.01804
1776	0.01609	0.01778
1777	0.01513	0.01755
1778	0.01465	0.01734
1779	0.01532	0.01716
1780	0.016	0.01701
1781	0.01671	0.01688
1782	0.01733	0.01676
1783	0.01786	0.01666
1784	0.01826	0.01656
1785	0.01855	0.01646
1786	0.01889	0.01635
1787	0.01945	0.01624
1788	0.01979	0.01611
1789	0.01992	0.01597
1790	0.01985	0.0158
1791	0.01963	0.01561
1792	0.0198	0.01561
1793	0.01988	0.01573
1794	0.01986	0.01579
1795	0.01975	0.01578
1796	0.01957	0.01569
1797	0.01932	0.01553
1798	0.01903	0.0153
1799	0.0187	0.01498
1800	0.01834	0.0146
1801	0.01796	0.01415
1802	0.01757	0.01364
1803	0.01724	0.01308
1804	0.01743	0.01246
1805	0.01842	0.01178
1806	0.01953	0.01106
1807	0.02058	0.01029
1808	0.02157	0.00948
1809	0.02247	0.00863
1810	0.02328	0.0078
1811	0.02398	0.00712
1812	0.02457	0.00641
1813	0.02504	0.00566
1814	0.02539	0.00489
1815	0.02562	0.0041
1816	0.02573	0.00332
1817	0.02572	0.00307
1818	0.02559	0.0028
1819	0.02536	0.00264
1820	0.02503	0.0032
1821	0.0246	0.00388
1822	0.02409	0.00452
1823	0.02351	0.00512
1824	0.02287	0.00566
1825	0.02218	0.00618
1826	0.02145	0.00687
1827	0.0207	0.00751
1828	0.01992	0.00809
1829	0.01914	0.00861
1830	0.01836	0.00906
1831	0.01783	0.00945
1832	0.01809	0.00978
1833	0.01832	0.01005
1834	0.0185	0.01027
1835	0.01863	0.01045
1836	0.01871	0.01058
1837	0.01874	0.01068
1838	0.0187	0.01074
1839	0.0186	0.01091
1840	0.01843	0.01113
1841	0.0182	0.01134
1842	0.01791	0.01152
1843	0.01756	0.01168
1844	0.01733	0.01181
1845	0.01719	0.01192
1846	0.01701	0.01201
1847	0.01679	0.01207
1848	0.01655	0.01211
1849	0.01628	0.01213
1850	0.01598	0.01212
1851	0.01566	0.01211
1852	0.01534	0.01207
1853	0.015	0.01202
1854	0.01465	0.01196
1855	0.0143	0.01187
1856	0.01395	0.01179
1857	0.01399	0.01177
1858	0.01404	0.01175
1859	0.01407	0.01173
1860	0.01408	0.0117
1861	0.01405	0.01168
1862	0.014	0.01166
1863	0.0139	0.01165
1864	0.01378	0.01164
1865	0.01362	0.01163
1866	0.01342	0.01163
1867	0.01318	0.01163
1868	0.01291	0.01164
1869	0.01261	0.01168
1870	0.01228	0.01183
1871	0.01191	0.01212
1872	0.01151	0.01241
1873	0.01108	0.01271
1874	0.01064	0.01302
1875	0.01017	0.01333
1876	0.00969	0.01363
1877	0.00924	0.01392
1878	0.00908	0.01419
1879	0.00892	0.01443
1880	0.00874	0.01465
1881	0.00854	0.01485
1882	0.00833	0.01502
1883	0.00813	0.01516
1884	0.00794	0.01528
1885	0.00771	0.01536
1886	0.00746	0.01542
1887	0.00716	0.01545
1888	0.00684	0.01545
1889	0.00647	0.01543
1890	0.00625	0.01539
1891	0.00605	0.01532
1892	0.00582	0.01522
1893	0.00557	0.01511
1894	0.0053	0.01497
1895	0.00501	0.01481
1896	0.00472	0.01464
1897	0.00441	0.01444
1898	0.00419	0.01423
1899	0.00417	0.014
1900	0.00415	0.01376
1901	0.00413	0.0135
1902	0.00412	0.01323
1903	0.0041	0.01294
1904	0.00408	0.01269
1905	0.00406	0.01255
1906	0.00404	0.01239
1907	0.00403	0.01223
1908	0.00417	0.01205
1909	0.00465	0.01187
1910	0.0051	0.01168
1911	0.0055	0.01148
1912	0.00587	0.01127
1913	0.00619	0.01105
1914	0.00647	0.01082
1915	0.0067	0.01058
1916	0.00689	0.01037
1917	0.00704	0.01022
1918	0.00714	0.01007
1919	0.0072	0.00992
1920	0.00722	0.00976
1921	0.0072	0.00959
1922	0.00714	0.00941
1923	0.00706	0.00923
1924	0.00694	0.00904
1925	0.00679	0.00884
1926	0.00662	0.00863
1927	0.00643	0.00842
1928	0.00624	0.00821
1929	0.00615	0.00801
1930	0.00605	0.0078
1931	0.00595	0.0076
1932	0.00584	0.00743
1933	0.00573	0.00728
1934	0.00582	0.00713
1935	0.00593	0.00698
1936	0.00602	0.00684
1937	0.00611	0.00669
1938	0.00618	0.00654
1939	0.00638	0.00639
1940	0.00657	0.00623
1941	0.00673	0.00608
1942	0.00687	0.00593
1943	0.00699	0.00577
1944	0.00709	0.0056
1945	0.00717	0.00543
1946	0.00723	0.00525
1947	0.00728	0.00507
1948	0.00731	0.00489
1949	0.00732	0.00471
1950	0.00732	0.00454
1951	0.00732	0.00436
1952	0.0073	0.00417
1953	0.00728	0.00399
1954	0.00725	0.00379
1955	0.00721	0.00359
1956	0.00723	0.00338
1957	0.00741	0.00317
1958	0.00758	0.00295
1959	0.00773	0.00272
1960	0.00786	0.00251
1961	0.00798	0.00232
1962	0.00807	0.00213
1963	0.00815	0.00194
1964	0.00821	0.00174
1965	0.00825	0.00154
1966	0.00827	0.00134
1967	0.00828	0.00113
1968	0.00826	0.00108
1969	0.00823	0.00103
1970	0.00818	0.00101
1971	0.00812	0.00111
1972	0.00804	0.0012
1973	0.00795	0.00128
1974	0.00785	0.00136
1975	0.00775	0.00142
1976	0.00763	0.00156
1977	0.00752	0.00176
1978	0.00757	0.00194
1979	0.00761	0.00212
1980	0.00764	0.00229
1981	0.00767	0.00245
1982	0.00768	0.0026
1983	0.00768	0.00274
1984	0.00768	0.0029
1985	0.00766	0.00307
1986	0.00762	0.00324
1987	0.00758	0.0034
1988	0.00752	0.00355
1989	0.00744	0.00369
1990	0.00735	0.00382
1991	0.00725	0.00394
1992	0.00714	0.00406
1993	0.00701	0.00416
1994	0.00687	0.00426
1995	0.00672	0.00435
1996	0.00656	0.00442
1997	0.00651	0.00449
1998	0.00646	0.00455
[truncated: 3,151 more rows]

## Sheet: Fig4d
Figure 4c
iteration number	Costs
1	-201813
2	7144.51
3	9646.86
4	9734.55
5	6490.7
6	6459.47
7	6463.18
8	6468.61
9	6458.86
10	6436.49
11	7425.23
12	7028.99
13	6381.74
14	6373.35
15	6367.64
16	6365.29
17	6367.17
18	6372.83
19	6380.41
20	6387.72
21	6395.15
22	10753.3
23	17669
24	23404
25	27963.7
26	31695.1
27	35073.7
28	38342.7
29	41401.4
30	43929.9
31	45593.4
32	46189.7
33	45694.4
34	44228
35	41993.6
36	39220.4
37	36129
38	32915
39	29742.9
40	26743.9
41	24014.5
42	21616.5
43	19579.6
44	17906.5
45	16580.5
46	15573.1
47	14850.7
48	14379.7
49	14128.2
50	14067.8
51	14172.2
52	14416.9
53	14777.7
54	15230.8
55	15752.7
56	16321.4
57	16917.3
58	17525.2
59	18135.4
60	18744.7
61	19357
62	19982.2
63	20635.6
64	21335.6
65	22101.3
66	22950.5
67	23897.1
68	24949.4
69	26108.9
70	27370.1
71	28720.1
72	30140.4
73	31607.5
74	33095.4
75	34576.8
76	36025.7
77	37418.1
78	38733.8
79	39957.2
80	41077.2
81	42087.5
82	42986
83	43774.3
84	44456.5
85	45038.9
86	45528.4
87	45932.7
88	46259
89	46513.8
90	46703
91	46831.9
92	46904.9
93	46926.2
94	46900.1
95	46830.8
96	46723.5
97	46583.6
98	46417.7
99	46232.9
100	46037.2
101	45838.9
102	45646.4
103	45468.3
104	45312.5
105	45186.5
106	45096.7
107	45048.5
108	45046.3
109	45093.5
110	45192.2
111	45343.9
112	45549.5
113	45809.3
114	46123.3
115	46491.5
116	46913.8
117	47390.2
118	47920.6
119	48505
120	49142.9
121	49833.6
122	50575.9
123	51367.6
124	52205.9
125	53086.5
126	54004.6
127	54953.7
128	55926.7
129	56915.3
130	57910.7
131	58903.3
132	59883.4
133	60841.4
134	61767.8
135	62653.5
136	63490.3
137	64270.6
138	64988.1
139	65637.2
140	66213.5
141	66713.5
142	67134.8
143	67475.5
144	67734.8
145	67912.4
146	68008.4
147	68023.4
148	67958.4
149	67814.6
150	67593.5
151	67296.8
152	66926.6
153	66485
154	65974.9
155	65399.1
156	64761.3
157	64065.2
158	63315.3
159	62516.6
160	61674.5
161	60794.7
162	59883.6
163	58947.7
164	57993.8
165	57028.9
166	56060
167	55094.1
168	54137.7
169	53197.4
170	52279.3
171	51389.1
172	50531.7
173	49712
174	48933.8
175	48200.6
176	47515.3
177	46880
178	46296.6
179	45766.2
180	45289.6
181	44867
182	44498.3
183	44182.9
184	43920
185	43708.3
186	43546.4
187	43432.5
188	43364.6
189	43340.2
190	43356.8
191	43411.6
192	43501.6
193	43623.4
194	43773.7
195	43948.8
196	44144.8
197	44358
198	44584.2
199	44819.6
200	45060.1
201	45301.6
202	45540.4
203	45772.6
204	45994.7
205	46203.3
206	46395.2
207	46567.6
208	46717.8
209	46843.7
210	46943.1
211	47014.6
212	47056.8
213	47068.7
214	47049.7
215	46999.4
216	46917.9
217	46805.2
218	46662
219	46489
220	46287.2
221	46057.9
222	45802.4
223	45522.4
224	45219.7
225	44896.1
226	44553.8
227	44194.8
228	43821.4
229	43435.9
230	43040.7
231	42638.1
232	42230.4
233	41820.1
234	41409.4
235	41000.4
236	40595.5
237	40196.5
238	39805.4
239	39423.9
240	39053.6
241	38695.8
242	38351.9
243	38022.8
244	37709.3
245	37412.1
246	37131.6
247	36867.9
248	36621.1
249	36391
250	36177.2
251	35979.3
252	35796.5
253	35628
254	35472.8
255	35329.9
256	35198.1
257	35076.1
258	34962.8
259	34856.8
260	34756.7
261	34661.3
262	34569.1
263	34478.9
264	34389.5
265	34299.6
266	34208.3
267	34114.4
268	34017.2
269	33915.8
270	33809.5
271	33697.9
272	33580.6
273	33457.2
274	33327.7
275	33192.1
276	33050.5
277	32903.3
278	32750.9
279	32593.9
280	32433
281	32268.9
282	32102.5
283	31934.9
284	31767.1
285	31600.3
286	31435.5
287	31274.2
288	31117.4
289	30966.4
290	30822.6
291	30687.1
292	30561.1
293	30445.8
294	30342.3
295	30251.6
296	30174.6
297	30112.2
298	30065.1
299	30034.1
300	30019.5
301	30021.9
302	30041.4
303	30078.3
304	30132.6
305	30204.2
306	30292.9
307	30398.3
308	30520
309	30657.4
310	30809.8
311	30976.5
312	31156.5
313	31348.8
314	31552.6
315	31766.5
316	31989.5
317	32220.3
318	32457.7
319	32700.4
320	32947.1
321	33196.5
322	33447.2
323	33698
324	33947.6
325	34194.8
326	34438.4
327	34677.2
328	34910.3
329	35136.4
330	35354.9
331	35564.7
332	35765.1
333	35955.5
334	36135.3
335	36303.9
336	36461
337	36606.4
338	36739.7
339	36860.9
340	36970.1
341	37067.3
342	37152.7
343	37226.6
344	37289.4
345	37341.4
346	37383.3
347	37415.6
348	37438.9
349	37453.9
350	37461.4
351	37462.2
352	37457.1
353	37446.9
354	37432.6
355	37414.9
356	37394.8
357	37373.1
358	37350.8
359	37328.6
360	37307.4
361	37288.1
362	37271.2
363	37257.7
364	37248.1
365	37243.2
366	37243.4
367	37249.2
368	37261.3
369	37279.8
370	37305.3
371	37337.9
372	37377.8
373	37425.2
374	37480.2
375	37542.7
376	37612.7
377	37690.2
378	37774.8
379	37866.5
380	37964.9
381	38069.7
382	38180.5
383	38297
384	38418.7
385	38545.1
386	38675.8
387	38810.2
388	38947.7
389	39088
390	39230.3
391	39374.2
392	39519.2
393	39664.7
394	39810.1
395	39955
396	40098.9
397	40241.4
398	40381.9
399	40520.2
400	40655.7
401	40788.3
402	40917.5
403	41043.2
404	41165
405	41282.9
406	41396.5
407	41505.8
408	41610.8
409	41711.3
410	41807.3
411	41898.9
412	41986.1
413	42068.9
414	42147.5
415	42221.9
416	42292.3
417	42358.8
418	42421.7
419	42481
420	42536.9
421	42589.7
422	42639.5
423	42686.5
424	42730.9
425	42772.8
426	42812.5
427	42850
428	42885.6
429	42919.4
430	42951.5
431	42981.9
432	43010.8
433	43038.3
434	43064.3
435	43089
436	43112.3
437	43134.2
438	43154.7
439	43173.8
440	43191.4
441	43207.5
442	43221.9
443	43234.6
444	43245.5
445	43254.5
446	43261.4
447	43266.1
448	43268.6
449	43268.7
450	43266.2
451	43261.2
452	43253.4
453	43242.7
454	43229.2
455	43212.7
456	43193.1
457	43170.4
458	43144.5
459	43115.5
460	43083.4
461	43048.1
462	43009.7
463	42968.3
464	42923.9
465	42876.6
466	42826.5
467	42773.8
468	42718.6
469	42661.1
470	42601.4
471	42539.8
472	42476.4
473	42411.5
474	42345.2
475	42277.9
476	42209.7
477	42141
478	42071.9
479	42002.7
480	41933.6
481	41864.9
482	41796.9
483	41729.7
484	41663.6
485	41598.7
486	41535.4
487	41473.7
488	41413.9
489	41356.1
490	41300.5
491	41247.1
492	41196.1
493	41147.5
494	41101.4
495	41057.9
496	41016.9
497	40978.6
498	40942.7
499	40909.4
500	40878.6
501	40850.1
502	40823.9
503	40799.8
504	40777.8
505	40757.7
506	40739.4
507	40722.6
508	40707.2
509	40693
510	40679.9
511	40667.5
512	40655.8
513	40644.5
514	40633.5
515	40622.4
516	40611.2
517	40599.5
518	40587.4
519	40574.4
520	40560.6
521	40545.6
522	40529.5
523	40512
524	40493
525	40472.4
526	40450.1
527	40426
528	40400.1
529	40372.3
530	40342.6
531	40310.9
532	40277.3
533	40241.8
534	40204.4
535	40165.1
536	40124.1
537	40081.3
538	40036.9
539	39990.9
540	39943.5
541	39894.8
542	39844.9
543	39793.9
544	39742
545	39689.2
546	39635.9
547	39582
548	39527.8
549	39473.4
550	39419
551	39364.6
552	39310.5
553	39256.8
554	39203.6
555	39151.1
556	39099.4
557	39048.6
558	38998.8
559	38950.1
560	38902.7
561	38856.6
562	38811.8
563	38768.6
564	38726.8
565	38686.6
566	38648.1
567	38611.2
568	38576
569	38542.5
570	38510.8
571	38480.7
572	38452.4
573	38425.8
574	38400.9
575	38377.6
576	38356
577	38336
578	38317.6
579	38300.7
580	38285.4
581	38271.5
582	38259
583	38247.8
584	38238
585	38229.5
586	38222.1
587	38216
588	38211
589	38207.1
590	38204.2
591	38202.3
592	38201.4
593	38201.5
594	38202.4
595	38204.2
596	38206.9
597	38210.3
598	38214.5
599	38219.5
600	38225.3
601	38231.7
602	38238.9
603	38246.8
604	38255.3
605	38264.5
606	38274.4
607	38284.9
608	38296.1
609	38307.9
610	38320.3
611	38333.3
612	38346.9
613	38361.1
614	38375.8
615	38391.1
616	38407
617	38423.3
618	38440.2
619	38457.6
620	38475.4
621	38493.7
622	38512.4
623	38531.4
624	38550.9
625	38570.6
626	38590.7
627	38611
628	38631.5
629	38652.2
630	38673.1
631	38694.1
632	38715.2
633	38736.3
634	38757.3
635	38778.4
636	38799.3
637	38820.1
638	38840.8
639	38861.3
640	38881.5
641	38901.5
642	38921.1
643	38940.4
644	38959.4
645	38978
646	38996.2
647	39014
648	39031.4
649	39048.3
650	39064.8
651	39080.8
652	39096.4
653	39111.5
654	39126.2
655	39140.4
656	39154.2
657	39167.6
658	39180.7
659	39193.3
660	39205.7
661	39217.7
662	39229.4
663	39241
664	39252.3
665	39263.4
666	39274.4
667	39285.3
668	39296.1
669	39306.9
670	39317.7
671	39328.6
672	39339.6
673	39350.8
674	39362.1
675	39373.6
676	39385.4
677	39397.4
678	39409.8
679	39422.4
680	39435.5
681	39448.9
682	39462.7
683	39476.9
684	39491.5
685	39506.5
686	39522
687	39537.9
688	39554.3
689	39571.1
690	39588.2
691	39605.8
692	39623.8
693	39642.1
694	39660.8
695	39679.8
696	39699.1
697	39718.6
698	39738.4
699	39758.3
700	39778.4
701	39798.6
702	39818.9
703	39839.3
704	39859.6
705	39879.8
706	39900
707	39920.1
708	39939.9
709	39959.6
710	39979
711	39998.1
712	40016.9
713	40035.3
714	40053.3
715	40070.8
716	40087.9
717	40104.5
718	40120.5
719	40136
720	40150.9
721	40165.2
722	40178.9
723	40191.9
724	40204.4
725	40216.1
726	40227.2
727	40237.6
728	40247.4
729	40256.5
730	40264.9
731	40272.6
732	40279.7
733	40286.1
734	40291.9
735	40297.1
736	40301.6
737	40305.5
738	40308.8
739	40311.5
740	40313.7
741	40315.4
742	40316.5
743	40317.1
744	40317.2
745	40316.9
746	40316.1
747	40314.8
748	40313.2
749	40311.2
750	40308.8
751	40306.1
752	40303
753	40299.6
754	40296
755	40292
756	40287.8
757	40283.3
758	40278.7
759	40273.7
760	40268.6
761	40263.3
762	40257.8
763	40252.2
764	40246.4
765	40240.4
766	40234.3
767	40228.1
768	40221.8
769	40215.3
770	40208.8
771	40202.1
772	40195.4
773	40188.6
774	40181.7
775	40174.8
776	40167.8
777	40160.7
778	40153.6
779	40146.4
780	40139.2
781	40132
782	40124.8
783	40117.5
784	40110.2
785	40102.9
786	40095.7
787	40088.4
788	40081.1
789	40073.8
790	40066.5
791	40059.3
792	40052.1
793	40044.9
794	40037.8
795	40030.7
796	40023.6
797	40016.6
798	40009.6
799	40002.7
800	39995.8
801	39989
802	39982.3
803	39975.6
804	39968.9
805	39962.4
806	39955.8
807	39949.4
808	39942.9
809	39936.6
810	39930.3
811	39924
812	39917.8
813	39911.6
814	39905.4
815	39899.3
816	39893.2
817	39887.1
818	39881.1
819	39875
820	39868.9
821	39862.9
822	39856.8
823	39850.7
824	39844.6
825	39838.4
826	39832.2
827	39826
828	39819.7
829	39813.4
830	39807
831	39800.5
832	39794
833	39787.4
834	39780.7
835	39774
836	39767.1
837	39760.2
838	39753.2
839	39746.1
840	39739
841	39731.8
842	39724.4
843	39717.1
844	39709.6
845	39702.1
846	39694.5
847	39686.9
848	39679.2
849	39671.5
850	39663.8
851	39656
852	39648.2
853	39640.4
854	39632.7
855	39624.9
856	39617.2
857	39609.5
858	39601.8
859	39594.3
860	39586.7
861	39579.3
862	39572
863	39564.8
864	39557.7
865	39550.7
866	39543.8
867	39537.2
868	39530.6
869	39524.3
870	39518.1
871	39512.1
872	39506.3
873	39500.8
874	39495.4
875	39490.2
876	39485.3
877	39480.6
878	39476.2
879	39471.9
880	39468
881	39464.2
882	39460.7
883	39457.5
884	39454.5
885	39451.7
886	39449.2
887	39447
888	39445
889	39443.2
890	39441.6
891	39440.3
892	39439.2
893	39438.4
894	39437.7
895	39437.3
896	39437.1
897	39437
898	39437.2
899	39437.5
900	39438.1
901	39438.8
902	39439.6
903	39440.6
904	39441.8
905	39443.1
906	39444.5
907	39446
908	39447.7
909	39449.5
910	39451.4
911	39453.4
912	39455.4
913	39457.6
914	39459.8
915	39462.1
916	39464.5
917	39466.9
918	39469.4
919	39471.9
920	39474.5
921	39477.1
922	39479.7
923	39482.4
924	39485.1
925	39487.8
926	39490.6
927	39493.3
928	39496.1
929	39498.9
930	39501.7
931	39504.5
932	39507.3
933	39510.1
934	39513
935	39515.8
936	39518.6
937	39521.5
938	39524.3
939	39527.1
940	39530
941	39532.8
942	39535.6
943	39538.4
944	39541.3
945	39544.1
946	39546.9
947	39549.7
948	39552.6
949	39555.4
950	39558.2
951	39561
952	39563.8
953	39566.7
954	39569.5
955	39572.3
956	39575.1
957	39577.9
958	39580.8
959	39583.6
960	-201748
961	39707
962	39785.9
963	39888.6
964	39967.4
965	40021.5
966	40067.7
967	40115.7
968	40170.3
969	40235
970	40312.4
971	40404.1
972	40510.7
973	40631
974	40762.7
975	40902.6
976	41047.4
977	41194.3
978	41341.1
979	41486.8
980	41630.9
981	41773.7
982	41916.1
983	42059.3
984	42204.7
985	42354
986	42508.8
987	42670.1
988	42839
989	43015.4
990	43198.9
991	43388.3
992	43581.8
993	43777.2
994	43972
995	44163.8
996	44349.9
997	44528.3
998	44697
999	44854.6
1000	44999.9
1001	45132.4
1002	45251.9
1003	45358.7
1004	45453.5
1005	45537
1006	45610.2
1007	45674.3
1008	45730.2
1009	45778.9
1010	45821.1
1011	45857
1012	45886.9
1013	45910.6
1014	45927.5
1015	45937.1
1016	45938.4
1017	45930.7
1018	45913.2
1019	45885
1020	45845.7
1021	45795.1
1022	45733.3
1023	45660.5
1024	45577.4
1025	45485
1026	45384.6
1027	45277.3
1028	45164.8
1029	45048.5
1030	44929.9
1031	44810.5
1032	44691.6
1033	44574.2
1034	44459.3
1035	44347.8
1036	44240
1037	44136.5
1038	44037.5
1039	43943.1
1040	43853.4
1041	43768.4
1042	43688
1043	43612.3
1044	43541.3
1045	43475.1
1046	43413.7
1047	43357.3
1048	43306.2
1049	43260.4
1050	43220.3
1051	43186.1
1052	43157.9
1053	43135.9
1054	43120.3
1055	43111
1056	43108
1057	43111.2
1058	43120.5
1059	43135.6
1060	43156.2
1061	43182.1
1062	43212.8
1063	43248
1064	43287.4
1065	43330.7
1066	43377.5
1067	43427.6
1068	43480.8
1069	43536.9
1070	43595.7
1071	43657.2
1072	43721.3
1073	43787.9
1074	43856.9
1075	43928.4
1076	44002.2
1077	44078.4
1078	44156.8
1079	44237.4
1080	44319.9
1081	44404.2
1082	44490
1083	44577.1
1084	44665.3
1085	44754
1086	44843.1
1087	44932.2
1088	45020.7
1089	45108.4
1090	45194.8
1091	45279.5
1092	45362.1
1093	45442.2
1094	45519.5
1095	45593.5
1096	45663.9
1097	45730.5
1098	45792.9
1099	45850.8
1100	45904
1101	45952.3
1102	45995.5
1103	46033.4
1104	46065.9
1105	46092.9
1106	46114.4
1107	46130.2
1108	46140.5
1109	46145.2
1110	46144.3
1111	46138.1
1112	46126.6
1113	46110
1114	46088.4
1115	46062
1116	46031.2
1117	45996.1
1118	45957.1
1119	45914.4
1120	45868.3
1121	45819.1
1122	45767.2
1123	45712.9
1124	45656.5
1125	45598.2
1126	45538.6
1127	45477.7
1128	45416
1129	45353.7
1130	45291.1
1131	45228.3
1132	45165.8
1133	45103.6
1134	45042
1135	44981.2
1136	44921.3
1137	44862.5
1138	44804.9
1139	44748.6
1140	44693.8
1141	44640.5
1142	44588.8
1143	44538.9
1144	44490.7
1145	44444.3
1146	44399.8
1147	44357.2
1148	44316.5
1149	44277.9
1150	44241.2
1151	44206.7
1152	44174.2
1153	44143.8
1154	44115.6
1155	44089.5
1156	44065.5
1157	44043.8
1158	44024.3
1159	44007.1
1160	43992
1161	43979.2
1162	43968.7
1163	43960.4
1164	43954.4
1165	43950.7
1166	43949.2
1167	43949.9
1168	43952.8
1169	43957.9
1170	43965.1
1171	43974.4
1172	43985.8
1173	43999.1
1174	44014.3
1175	44031.4
1176	44050.2
1177	44070.6
1178	44092.6
1179	44115.9
1180	44140.6
1181	44166.4
1182	44193.3
1183	44221
1184	44249.4
1185	44278.4
1186	44307.7
1187	44337.2
1188	44366.8
1189	44396.2
1190	44425.4
1191	44454
1192	44481.9
1193	44509.1
1194	44535.2
1195	44560.2
1196	44583.9
1197	44606.2
1198	44626.9
1199	44645.9
1200	44663.1
1201	44678.4
1202	44691.7
1203	44702.9
1204	44712
1205	44718.9
1206	44723.6
1207	44726
1208	44726.2
1209	44724.1
1210	44719.7
1211	44713.2
1212	44704.4
1213	44693.5
1214	44680.6
1215	44665.6
1216	44648.7
1217	44630
1218	44609.6
1219	44587.5
1220	44563.8
1221	44538.8
1222	44512.5
1223	44485
1224	44456.4
1225	44427
1226	44396.7
1227	44365.8
1228	44334.4
1229	44302.6
1230	44270.6
1231	44238.4
1232	44206.2
1233	44174.1
1234	44142.3
1235	44110.8
1236	44079.8
1237	44049.3
1238	44019.5
1239	43990.5
1240	43962.3
1241	43935.1
1242	43908.9
1243	43883.8
1244	43859.9
1245	43837.2
1246	43815.9
1247	43795.8
1248	43777.2
1249	43760
1250	43744.3
1251	43730.1
1252	43717.4
1253	43706.2
1254	43696.6
1255	43688.6
1256	43682.1
1257	43677.2
1258	43673.8
1259	43672
1260	43671.7
1261	43672.9
1262	43675.5
1263	43679.6
1264	43685.1
1265	43692
1266	43700.1
1267	43709.5
1268	43720.1
1269	43731.9
1270	43744.8
1271	43758.7
1272	43773.6
1273	43789.4
1274	43806.1
1275	43823.5
1276	43841.6
1277	43860.4
1278	43879.7
1279	43899.6
1280	43919.8
1281	43940.4
1282	43961.3
1283	43982.4
1284	44003.6
1285	44024.8
1286	44046.1
1287	44067.2
1288	44088.2
1289	44109
1290	44129.5
1291	44149.7
1292	44169.5
1293	44188.8
1294	44207.5
1295	44225.8
1296	44243.4
1297	44260.3
1298	44276.5
1299	44292
1300	44306.6
1301	44320.5
1302	44333.5
1303	44345.6
1304	44356.9
1305	44367.2
1306	44376.6
1307	44385
1308	44392.5
1309	44399.1
1310	44404.7
1311	44409.3
1312	44413
1313	44415.9
1314	44417.8
1315	44418.8
1316	44419
1317	44418.3
1318	44416.8
1319	44414.6
1320	44411.7
1321	44408
1322	44403.7
1323	44398.8
1324	44393.4
1325	44387.4
1326	44380.9
1327	44374.1
1328	44366.9
1329	44359.3
1330	44351.5
1331	44343.5
1332	44335.3
1333	44327.1
1334	44318.7
1335	44310.4
1336	44302
1337	44293.8
1338	44285.7
1339	44277.8
1340	44270.1
1341	44262.6
1342	44255.5
1343	44248.7
1344	44242.2
1345	44236.2
1346	44230.5
1347	44225.4
1348	44220.7
1349	44216.5
1350	44212.9
1351	44209.8
1352	44207.2
1353	44205.3
1354	44203.9
1355	44203.1
1356	44202.9
1357	44203.3
1358	44204.3
1359	44205.8
1360	44208
1361	44210.8
1362	44214.2
1363	44218.1
1364	44222.6
1365	44227.6
1366	44233.2
1367	44239.2
1368	44245.8
1369	44252.8
1370	44260.3
1371	44268.2
1372	44276.5
1373	44285.1
1374	44294.1
1375	44303.5
1376	44313.1
1377	44322.9
1378	44333
1379	44343.2
1380	44353.6
1381	44364.1
1382	44374.6
1383	44385.2
1384	44395.9
1385	44406.4
1386	44416.9
1387	44427.3
1388	44437.6
1389	44447.7
1390	44457.6
1391	44467.2
1392	44476.5
1393	44485.6
1394	44494.3
1395	44502.6
1396	44510.6
1397	44518.1
1398	44525.2
1399	44531.8
1400	44537.9
1401	44543.5
1402	44548.6
1403	44553.2
1404	44557.2
1405	44560.6
1406	44563.5
1407	44565.8
1408	44567.6
1409	44568.8
1410	44569.4
1411	44569.5
1412	44569
1413	44568
1414	44566.5
1415	44564.4
1416	44561.8
1417	44558.8
1418	44555.3
1419	44551.3
1420	44546.9
1421	44542.1
1422	44537
1423	44531.5
1424	44525.7
1425	44519.6
1426	44513.2
1427	44506.6
1428	44499.8
1429	44492.8
1430	44485.6
1431	44478.4
1432	44471
1433	44463.6
1434	44456.1
1435	44448.6
1436	44441.1
1437	44433.7
1438	44426.4
1439	44419.1
1440	44411.9
1441	44404.9
1442	44398
1443	44391.3
1444	44384.8
1445	44378.4
1446	44372.3
1447	44366.5
1448	44360.8
1449	44355.5
1450	44350.4
1451	44345.5
1452	44341
1453	44336.7
1454	44332.8
1455	44329.1
1456	44325.7
1457	44322.7
1458	44319.9
1459	44317.5
1460	44315.3
1461	44313.4
1462	44311.8
1463	44310.5
1464	44309.5
1465	44308.8
1466	44308.3
1467	44308.1
1468	44308.1
1469	44308.4
1470	44308.9
1471	44309.6
1472	44310.5
1473	44311.6
1474	44312.9
1475	44314.4
1476	44315.9
1477	44317.7
1478	44319.5
1479	44321.5
1480	44323.6
1481	44325.7
1482	44327.9
1483	44330.1
1484	44332.4
1485	44334.7
1486	44337
1487	44339.2
1488	44341.5
1489	44343.7
1490	44345.8
1491	44347.9
1492	44349.9
1493	44351.8
1494	44353.6
1495	44355.2
1496	44356.7
1497	44358.1
1498	44359.4
1499	44360.4
1500	44361.3
1501	44362.1
1502	44362.6
1503	44363
1504	44363.1
1505	44363.1
1506	44362.9
1507	44362.5
1508	44361.8
1509	44361
1510	44360
1511	44358.7
1512	44357.3
1513	44355.7
1514	44353.9
1515	44351.9
1516	44349.8
1517	44347.4
1518	44344.9
1519	44342.3
1520	44339.5
1521	44336.6
1522	44333.5
1523	44330.3
1524	44327
1525	44323.7
1526	44320.2
1527	44316.7
1528	44313.1
1529	44309.4
1530	44305.8
1531	44302.1
1532	44298.3
1533	44294.6
1534	44290.9
1535	44287.3
1536	44283.6
1537	44280
1538	44276.5
1539	44273
1540	44269.7
1541	44266.4
1542	44263.2
1543	44260.1
1544	44257.1
1545	44254.3
1546	44251.6
1547	44249.1
1548	44246.7
1549	44244.4
1550	44242.3
1551	44240.4
1552	44238.7
1553	44237.1
1554	44235.7
1555	44234.5
1556	44233.5
1557	44232.6
1558	44231.9
1559	44231.5
1560	44231.2
1561	44231
1562	44231.1
1563	44231.3
1564	44231.7
1565	44232.3
1566	44233
1567	44233.9
1568	44235
1569	44236.2
1570	44237.5
1571	44239
1572	44240.6
1573	44242.3
1574	44244.2
1575	44246.1
1576	44248.2
1577	44250.3
1578	44252.5
1579	44254.8
1580	44257.1
1581	44259.5
1582	44262
1583	44264.5
1584	44267
1585	44269.5
1586	44272.1
1587	44274.6
1588	44277.2
1589	44279.7
1590	44282.2
1591	44284.7
1592	44287.1
1593	44289.5
1594	44291.8
1595	44294.1
1596	44296.3
1597	44298.5
1598	44300.6
1599	44302.6
1600	44304.5
1601	44306.3
1602	44308
1603	44309.7
1604	44311.2
1605	44312.6
1606	44314
1607	44315.2
1608	44316.4
1609	44317.4
1610	44318.3
1611	44319.1
1612	44319.9
1613	44320.5
1614	44321
1615	44321.4
1616	44321.8
1617	44322
1618	44322.2
1619	44322.3
1620	44322.3
1621	44322.2
1622	44322
1623	44321.8
1624	44321.5
1625	44321.2
1626	44320.8
1627	44320.4
1628	44319.9
1629	44319.4
1630	44318.9
1631	44318.3
1632	44317.7
1633	44317.2
1634	44316.6
1635	44315.9
1636	44315.3
1637	44314.8
1638	44314.2
1639	44313.6
1640	44313.1
1641	44312.5
1642	44312.1
1643	44311.6
1644	44311.2
1645	44310.8
1646	44310.5
1647	44310.2
1648	44310
1649	44309.8
1650	44309.7
1651	44309.6
1652	44309.6
1653	44309.7
1654	44309.8
1655	44310
1656	44310.2
1657	44310.6
1658	44310.9
1659	44311.4
1660	44311.9
1661	44312.4
1662	44313.1
1663	44313.7
1664	44314.5
1665	-201814
1666	44255.4
1667	44397.7
1668	44454.4
1669	44528.3
1670	44617
1671	44697.3
1672	44757.2
1673	44794.2
1674	44810.1
1675	44808.9
1676	44794.9
1677	44772.8
1678	44747
1679	44722
1680	44701.3
1681	44687.6
1682	44682.1
1683	44684.6
1684	44693.9
1685	44708.1
1686	44724.9
1687	44742.3
1688	44758.6
1689	44772.3
1690	44782.4
1691	44788.2
1692	44789.3
1693	44785.6
1694	44777
1695	44763.9
1696	44746.5
1697	44725.5
1698	44701.4
1699	44674.9
1700	44646.6
1701	44617.2
1702	44587.3
1703	44557.3
1704	44527.5
1705	44498.2
1706	44469.4
1707	44441.4
1708	44414
1709	44387.3
1710	44361.4
1711	44336.4
1712	44312.3
1713	44289.4
1714	44268
1715	44248.3
1716	44230.7
1717	44215.5
1718	44203
1719	44193.4
1720	44187.1
1721	44184.1
1722	44184.6
1723	44188.7
1724	44196.2
1725	44207.2
1726	44221.7
1727	44239.6
1728	44260.8
1729	44285.1
1730	44312.6
1731	44343
1732	44376.2
1733	44412.1
1734	44450.3
1735	44490.8
1736	44533.1
1737	44577
1738	44622.2
1739	44668.2
1740	44714.8
1741	44761.6
1742	44808.2
1743	44854.3
1744	44899.7
1745	44944
1746	44987
1747	45028.4
1748	45068.2
1749	45106
1750	45141.8
1751	45175.5
1752	45206.9
1753	45235.8
1754	45262.3
1755	45286.2
1756	45307.5
1757	45326.1
1758	45341.9
1759	45355
1760	45365.3
1761	45372.8
1762	45377.7
1763	45379.9
1764	45379.7
1765	45376.9
1766	45372
1767	45364.9
1768	45355.8
1769	45345
1770	45332.5
1771	45318.6
1772	45303.5
1773	45287.4
1774	45270.3
1775	45252.6
1776	45234.2
1777	45215.5
1778	45196.5
1779	45177.3
1780	45158.2
1781	45139.2
1782	45120.5
1783	45102.1
1784	45084.2
1785	45066.9
1786	45050.2
1787	45034.3
1788	45019.3
1789	45005.2
1790	44992.1
1791	44980
1792	44969
1793	44959.1
1794	44950.4
1795	44942.8
1796	44936.3
1797	44931
1798	44926.8
1799	44923.7
1800	44921.7
1801	44920.6
1802	44920.6
1803	44921.4
1804	44923.1
1805	44925.6
1806	44928.9
1807	44932.8
1808	44937.4
1809	44942.4
1810	44948
1811	44953.9
1812	44960.2
1813	44966.8
1814	44973.5
1815	44980.4
1816	44987.4
1817	44994.4
1818	45001.3
1819	45008.1
1820	45014.7
1821	45021.2
1822	45027.4
1823	45033.3
1824	45038.9
1825	45044.1
1826	45049
1827	45053.5
1828	45057.6
1829	45061.3
1830	45064.6
1831	45067.6
1832	45070.2
1833	45072.4
1834	45074.4
1835	45076
1836	45077.3
1837	45078.5
1838	45079.4
1839	45080.1
1840	45080.7
1841	45081.2
1842	45081.6
1843	45082
1844	45082.4
1845	45082.8
1846	45083.3
1847	45083.8
1848	45084.4
1849	45085.1
1850	45086
1851	45087
1852	45088.1
1853	45089.3
1854	45090.7
1855	45092.2
1856	45093.8
1857	45095.5
1858	45097.3
1859	45099.1
1860	45100.9
1861	45102.7
1862	45104.5
1863	45106.1
1864	45107.7
1865	45109
1866	45110.1
1867	45111
1868	45111.6
1869	45111.8
1870	45111.7
1871	45111.1
1872	45110
1873	45108.5
1874	45106.5
1875	45103.9
1876	45100.8
1877	45097.1
1878	45092.8
1879	45087.8
1880	45082.3
1881	45076.2
1882	45069.5
1883	45062.2
1884	45054.4
1885	45046
1886	45037.1
1887	45027.8
1888	45018
1889	45007.8
1890	44997.2
1891	44986.3
1892	44975.2
1893	44963.9
1894	44952.4
1895	44940.8
1896	44929.1
1897	44917.5
1898	44906
1899	44894.5
1900	44883.3
1901	44872.3
1902	44861.6
1903	44851.2
1904	44841.3
1905	44831.7
1906	44822.7
1907	44814.1
1908	44806.1
1909	44798.7
1910	44791.9
1911	44785.7
1912	44780.2
1913	44775.3
1914	44771.1
1915	44767.6
1916	44764.8
1917	44762.6
1918	44761.1
1919	44760.2
1920	44760
1921	44760.4
1922	44761.4
1923	44763
1924	44765.1
1925	44767.7
1926	44770.8
1927	44774.3
1928	44778.2
1929	44782.4
1930	44787
1931	44791.9
1932	44796.9
1933	44802.2
1934	44807.6
1935	44813.2
1936	44818.7
1937	44824.3
1938	44829.9
1939	44835.5
1940	44840.9
1941	44846.2
1942	44851.4
1943	44856.3
1944	44861
1945	44865.5
1946	44869.7
1947	44873.7
1948	44877.3
1949	44880.6
1950	44883.5
1951	44886.2
1952	44888.4
1953	44890.3
1954	44891.9
1955	44893
1956	44893.9
1957	44894.4
1958	44894.5
1959	44894.3
1960	44893.8
1961	44893
1962	44891.9
1963	44890.6
1964	44889
1965	44887.1
1966	44885.1
1967	44882.9
1968	44880.5
1969	44877.9
1970	44875.3
1971	44872.5
1972	44869.7
1973	44866.8
1974	44863.9
1975	44860.9
1976	44858
1977	44855.1
1978	44852.2
1979	44849.4
1980	44846.6
1981	44844
1982	44841.4
1983	44839
1984	44836.6
1985	44834.4
1986	44832.4
1987	44830.4
1988	44828.6
1989	44827
1990	44825.5
1991	44824.2
1992	44823
1993	44821.9
1994	44821
1995	44820.2
1996	44819.6
1997	44819.1
1998	44818.7
[truncated: 3,151 more rows]

## Sheet: Fig5a
Figure 5a
index	decision value
1	-6.87756e-10
2	-1.49826e-09
3	-1.44982e-09
4	-0.01445
5	-0.01405
6	-0.01704
7	-0.02122
8	-0.02583
9	-0.00256
10	-0.03154
11	-0.02868
12	-0.03616
13	-0.02834
14	-0.01755
15	-0.04084
16	-4.34379e-08
17	-0.00827
18	-0.01377
19	-0.01503
20	-0.018
21	3.80318e-12
22	9.61686e-13
23	2.87958e-13
24	-1.61865e-13
25	-3.78543e-13
26	-9.20201e-13
27	0.14491
28	0.14933
29	0.20852
30	0.15941
31	0.16547
32	0.1706
33	0.24319
34	0.24827
35	0.22937
36	0.22555
37	0.26012
38	0.26314
39	0.26601
40	0.26851
41	0.12793
42	0.13021
43	0.13323
44	0.13529
45	0.13721
46	0.13934
47	0.14008
48	0.14023
49	0.14856
50	0.21508
51	0.21478
52	0.21302
53	0.21169
54	0.20978
55	0.20551
56	0.2016
57	0.19829
58	0.19505
59	0.19152
60	0.18791
61	0.18364
62	0.17841
63	0.17436
64	0.16273
65	0.15588
66	0.15794
67	0.17508
68	0.19652
69	0.14469
70	0.12803
71	0.03525
72	0.04624
73	0.02381
74	0.0121
75	0.02359
76	0.05067
77	0.0329
78	0.0675
79	0.02821
80	0.02968
81	0.01436
82	0.00919
83	0.00472
84	0.01443
85	-2.9736e-12
86	-3.22836e-13
87	8.86013e-13
88	1.11493e-12
89	-8.39655e-10
90	-5.82794e-10
91	-6.80853e-10
92	-0.000378055
93	-0.01135
94	-0.00757
95	-0.01403
96	-0.075
97	2.18412e-17
98	-6.15955e-17
99	-4.62368e-17
100	-7.51569e-17
101	8.03737e-17
102	2.62846e-17
103	-8.30781e-19
104	-4.42747e-17
105	9.33307e-17
106	2.60298e-17
107	1.49832e-16
108	1.51569e-17
109	4.67409e-17
110	1.25586e-16
111	9.36207e-17
112	1.07693e-16
113	8.3993e-18
114	4.82019e-17
115	1.47528e-17
116	5.90895e-17
117	4.23455e-17
118	9.77722e-17
119	1.09781e-16
120	9.93819e-17
121	-6.95124e-19
122	1.44543e-17
123	-3.77287e-17
124	7.71165e-17
125	7.49295e-17
126	2.84697e-17
127	-2.11823e-17
128	3.31428e-18
129	1.24861e-16
130	5.43093e-17
131	-2.6937e-18
132	2.24565e-17
133	-1.17231e-16
134	6.58901e-17
135	-7.84895e-17
136	-2.23591e-17
137	-6.78498e-17
138	8.58359e-17
139	2.69078e-17
140	9.84493e-17
141	4.25911e-17
142	-5.26655e-18
143	9.30538e-17
144	-3.42456e-17
145	5.69379e-17
146	7.43607e-17
147	1.18137e-16
148	1.20828e-16
149	-1.12163e-17
150	2.35307e-17
151	7.79745e-17
152	2.77467e-18
153	-1.74601e-17
154	1.95405e-18
155	4.59778e-17
156	-5.19088e-18
157	-1.06211e-16
158	-1.21506e-16
159	-5.34876e-17
160	-3.29208e-17
161	-3.45959e-19
162	-4.2405e-18
163	-6.78712e-17
164	1.43594e-19
165	2.07721e-17
166	-6.49699e-17
167	2.31926e-17
168	9.37315e-17
169	4.41438e-17
170	-2.29782e-18
171	-1.73763e-17
172	6.47578e-17
173	6.68226e-18
174	7.56858e-18
175	7.9282e-17
176	9.2349e-17
177	-4.7072e-17
178	-1.3218e-16
179	8.20494e-17
180	1.31216e-16
181	1.85629e-17
182	-8.62137e-18
183	1.52728e-17
184	3.89467e-17
185	1.14025e-17
186	3.05009e-17
187	-1.75113e-17
188	-4.13151e-17
189	-6.1396e-18
190	7.40299e-17
191	-1.2234e-17
192	9.10078e-17
193	0.1283
194	0.08783
195	0.086
196	0.10139
197	0.10008
198	0.10307
199	0.10815
200	0.11186
201	0.08769
202	0.11937
203	0.11651
204	0.12219
205	0.11617
206	0.10449
207	0.12687
208	0.08693
209	0.097
210	0.1115
211	0.10286
212	0.10493
213	0.09421
214	0.09235
215	0.1085
216	0.09687
217	0.21734
218	0.12032
219	0.02206
220	-0.01513
221	-0.05413
222	-0.01025
223	0.01701
224	0.04585
225	0.03251
226	0.06562
227	0.10966
228	0.1019
229	0.1163
230	0.10711
231	-0.000357625
232	0.0195
233	0.20869
234	0.31433
235	0.28877
236	0.24642
237	0.27772
238	0.25045
239	0.18577
240	0.19643
241	0.01548
242	0.17823
243	-0.02587
244	-0.01409
245	0.01229
246	0.1287
247	0.11147
248	0.18908
249	0.18264
250	0.0229
251	0.14438
252	0.22162
253	0.0343
254	0.10821
255	0.03168
256	0.08075
257	0.03899
258	0.00256
259	0.02396
260	0.01602
261	-0.04022
262	-0.02365
263	0.06564
264	0.05465
265	0.06601
266	0.08312
267	0.07073
268	0.05265
269	0.05512
270	0.11681
271	0.06701
272	0.06554
273	0.08086
274	0.08603
275	0.0941
276	0.08619
277	0.09702
278	0.11405
279	0.09067
280	0.1141
281	0.11135
282	0.13026
283	0.10863
284	0.08919
285	0.10196
286	0.09728
287	0.10375
288	0.16384
289	0.02778
290	-0.000197373
291	-0.000168463
292	-0.00019404
293	-0.0001655
294	-0.000175887
295	-0.000164658
296	-0.000133457
297	-0.000171901
298	-0.000141481
299	-0.000158102
300	-0.000148785
301	0.000811333
302	-0.000189013
303	-0.000174005
304	-0.000155489
305	-0.00020275
306	-0.000176199
307	-0.000194954
308	-0.000202241
309	-0.000188111
310	-0.0001567
311	0.01572
312	-0.000155101
313	0.14583
314	0.1118
315	0.13455
316	-0.00537
317	0.01848
318	0.00287
319	0.01799
320	-0.00189
321	0.09774
322	0.1039
323	0.17431
324	0.06819
325	0.02396
326	0.08704
327	-0.05985
328	0.02463
329	-0.00843
330	0.10455
331	-0.03317
332	0.00104
333	0.0249
334	0.00192
335	-0.00909
336	0.01789
337	0.00485
338	0.12774
339	-0.11426
340	0.02885
341	0.09771
342	0.00076474
343	0.04072
344	0.14076
345	-0.04127
346	0.00327
347	-0.01499
348	0.13205
349	-0.01523
350	0.13211
351	0.00202
352	0.03898
353	0.09175
354	0.00142
355	-0.01035
356	0.02249
357	0.00375
358	-0.000474357
359	0.00176
360	0.00282
361	0.00181
362	0.00186
363	0.00391
364	0.000945226
365	-8.6195e-05
366	0.06095
367	0.00095514
368	0.000899637
369	-0.000148095
370	0.000984444
371	-0.000118853
372	0.000816199
373	0.000880356
374	0.02388
375	-5.89062e-05
376	-6.81816e-05
377	0.000860333
378	0.01984
379	0.02297
380	0.000912433
381	-6.38002e-05
382	-0.000152473
383	0.000900346
384	3.47087e-05
385	0.99764
386	0.99778
387	0.99789
388	0.99779
389	0.99782
390	0.99779
391	0.99776
392	0.99779
393	0.99776
394	0.99783
395	0.99785
396	0.99794
397	0.99783
398	0.99782
399	0.99793
400	0.99774
401	0.9978
402	0.99791
403	0.99791
404	0.99779
405	0.99809
406	0.9983
407	0.99797
408	0.99818
409	0.99739
410	0.9974
411	0.998
412	0.99895
413	0.99841
414	0.99838
415	0.99803
416	0.99829
417	0.9978
418	0.99772
419	0.99773
420	0.99783
421	0.99705
422	0.99716
423	0.99775
424	0.99739
425	0.9964
426	0.99557
427	0.99601
428	0.99617
429	0.99612
430	0.99682
431	0.99695
432	0.99706
433	0.99832
434	0.99742
435	0.99762
436	0.99757
437	0.99736
438	0.99705
439	0.99701
440	0.9965
441	0.99695
442	0.99731
443	0.99699
444	0.99612
445	0.99758
446	0.99699
447	0.99727
448	0.99676
449	0.99732
450	0.99741
451	0.99711
452	0.99715
453	0.99768
454	0.9972
455	0.99769
456	0.99764
457	0.99754
458	0.99766
459	0.99765
460	0.99748
461	0.99758
462	0.9974
463	0.99759
464	0.99767
465	0.99759
466	0.99749
467	0.99773
468	0.99768
469	0.99762
470	0.99755
471	0.99779
472	0.99776
473	0.99733
474	0.99735
475	0.99741
476	0.99793
477	0.99793
478	0.99793
479	0.99798
480	0.99763
481	0.99767
482	0.99779
483	0.9979
484	0.99781
485	0.99784
486	0.9978
487	0.99777
488	0.99781
489	0.99777
490	0.99785
491	0.99787
492	0.99796
493	0.99784
494	0.99784
495	0.99795
496	0.99776
497	0.99781
498	0.99793
499	0.99793
500	0.99781
501	0.9981
502	0.99831
503	0.99799
504	0.9982
505	0.99744
506	0.99743
507	0.99802
508	0.99894
509	0.99841
510	0.99838
511	0.99803
512	0.9983
513	0.99782
514	0.99774
515	0.99777
516	0.99786
517	0.99707
518	0.99718
519	0.99774
520	0.99739
521	0.99643
522	0.99563
523	0.99605
524	0.99621
525	0.99616
526	0.99685
527	0.99698
528	0.99709
529	0.99833
530	0.99746
531	0.9976
532	0.99758
533	0.99737
534	0.99707
535	0.99704
536	0.99654
537	0.99697
538	0.99731
539	0.99701
540	0.99617
541	0.99759
542	0.99702
543	0.99728
544	0.99678
545	0.99734
546	0.99741
547	0.99711
548	0.99716
549	0.99767
550	0.9972
551	0.9977
552	0.99765
553	0.99755
554	0.99767
555	0.99766
556	0.99749
557	0.99759
558	0.99742
559	0.9976
560	0.99767
561	0.9976
562	0.9975
563	0.99774
564	0.99769
565	0.99763
566	0.99757
567	0.9978
568	0.99778
569	0.99735
570	0.99737
571	0.99743
572	0.99794
573	0.99795
574	0.99795
575	0.99799
576	0.99766
577	-3.13953e-05
578	-2.16225e-05
579	-3.00314e-05
580	-2.13701e-05
581	-2.13551e-05
582	-2.13502e-05
583	-2.13541e-05
584	-2.1357e-05
585	-2.13311e-05
586	-2.13651e-05
587	-2.13448e-05
588	-2.13391e-05
589	-2.13379e-05
590	-2.12935e-05
591	-2.13513e-05
592	-2.22098e-05
593	-2.13334e-05
594	-2.13281e-05
595	-2.13445e-05
596	-2.13447e-05
597	0.0027
598	0.00269
599	0.00357
600	0.00269
601	0.09805
602	0.03151
603	0.06746
604	0.000938321
605	0.00281
606	0.00278
607	0.00102
608	0.0029
609	0.00278
610	0.07746
611	0.03161
612	0.00281
613	0.01988
614	0.00283
615	0.000963822
616	0.00272
617	0.000920006
618	0.05849
619	0.00268
620	0.000951337
621	0.02245
622	0.000874557
623	0.00266
624	0.02156
625	0.00279
626	0.06482
627	0.00268
628	0.000923167
629	0.00268
630	0.00364
631	0.000969214
632	0.05944
633	0.01989
634	0.00276
635	0.000977789
636	0.11612
637	0.000907904
638	0.0127
639	-5.4682e-05
640	0.000119009
641	0.000151397
642	9.59705e-05
643	4.34489e-05
644	4.2788e-05
645	3.53117e-05
646	5.90963e-06
647	4.2056e-05
648	4.18641e-05
649	4.19342e-05
650	4.19515e-05
651	4.18173e-05
652	4.18121e-05
653	4.17546e-05
654	3.77727e-05
655	4.19269e-05
656	4.17201e-05
657	4.17746e-05
658	4.15781e-05
659	4.15765e-05
660	4.17301e-05
661	4.0997e-05
662	1.87327e-05
663	2.59909e-05
664	3.48976e-05
665	1.91253e-05
666	2.33521e-05
667	1.06028e-05
668	8.97574e-06
669	4.75995e-06
670	4.65816e-06
671	4.78935e-06
672	1.70862e-05
673	-2.598e-05
674	-1.87745e-05
675	-9.14858e-06
676	-1.76646e-05
677	-8.16209e-06
678	-1.16204e-05
679	-7.88169e-06
680	2.50713e-06
681	-1.02932e-05
682	-1.64734e-07
683	-5.69866e-06
684	-2.59644e-06
685	-1.58757e-05
686	-1.59909e-05
687	-1.09936e-05
688	-4.82864e-06
689	-2.05646e-05
690	-1.17244e-05
691	-1.7969e-05
692	-2.03953e-05
693	-1.56905e-05
694	-5.23196e-06
695	-4.54118e-05
696	-4.69961e-06
697	0.14599
698	0.11198
699	0.1349
700	-7.62282e-05
701	-0.00012476
702	3.85992e-06
703	4.23842e-05
704	8.2966e-05
705	-4.02784e-05
706	0.12501
707	0.10615
708	0.000110661
709	0.01703
710	5.88623e-05
711	9.69248e-05
712	-7.64387e-05
713	-9.76737e-05
714	0.1079
715	-1.05131e-05
716	6.0394e-05
717	0.01701
718	1.91427e-05
719	1.7686e-05
720	0.01701
721	-1.59641e-06
722	0.12796
723	-3.83478e-05
724	-3.37031e-06
725	-4.92023e-05
726	-3.13891e-05
727	-4.72e-05
728	0.11997
729	0.01696
730	0.00013743
731	5.04561e-05
732	0.13206
733	-3.00789e-05
734	0.07108
735	5.25559e-05
736	4.05446e-05
737	-3.5509e-05
738	-0.000145215
739	-6.95801e-05
740	-0.000123998
741	-3.73818e-05
742	-0.000110999
743	-3.14283e-05
744	-1.37586e-05
745	-1.50882e-05
746	-2.87615e-07
747	1.62391e-05
748	2.87055e-05
749	1.82434e-05
750	3.14508e-05
751	3.20061e-05
752	1.35261e-05
753	-2.36677e-06
754	4.17634e-05
755	7.36948e-06
756	-1.42554e-05
757	7.10639e-06
758	6.73373e-06
759	2.73295e-05
760	2.42411e-05
761	4.39423e-07
762	-5.68012e-06
763	3.73995e-05
764	1.77865e-05
765	2.57e-05
766	-3.82446e-06
767	1.37621e-05
768	5.84995e-05
769	0.00444
770	0.00626
771	0.00444
772	0.00536
773	0.00446
774	0.00446
775	0.00536
776	0.00446
777	0.00356
778	0.00626
779	0.00446
780	0.00446
781	0.00626
782	0.00536
783	0.00446
784	0.00536
785	0.00356
786	0.01616
787	0.00626
788	0.00536
789	0.00811
790	0.00807
791	0.02154
792	0.01079
793	0.008
794	0.00722
795	0.01792
796	0.05138
797	0.04521
798	0.01275
799	0.03174
800	0.0409
801	0.09106
802	0.04331
803	0.02272
804	0.03802
805	0.05147
806	0.09475
807	0.01453
808	0.01713
809	0.08734
810	0.09089
811	0.05936
812	0.0154
813	0.0242
814	0.01525
815	0.03142
816	0.01342
817	0.01549
818	0.01263
819	0.03237
820	0.04234
821	0.06925
822	0.01178
823	0.02624
824	0.01538
825	0.01638
826	0.00913
827	0.05775
828	0.01084
829	0.05131
830	0.01191
831	0.00708
832	0.02724
833	0.0714
834	0.01099
835	0.03699
836	0.04869
837	0.01267
838	0.00811
839	0.00818
840	0.00908
841	0.00548
842	0.00818
843	0.01178
844	0.01988
845	0.00548
846	0.00818
847	0.00908
848	0.00818
849	0.00638
850	0.00818
851	0.00728
852	0.01178
853	0.00818
854	0.00904
855	0.00725
856	0.00727
857	0.00634
858	0.00725
859	0.00722
860	0.00721
861	0.00901
862	0.00631
863	0.00811
864	0.00723
865	-5.20474e-05
866	-3.76121e-05
867	-1.8328e-05
868	-3.53888e-05
869	-1.63516e-05
870	-2.328e-05
871	-1.57899e-05
872	5.02274e-06
873	-2.06211e-05
874	-3.30016e-07
875	-1.14165e-05
876	-5.20161e-06
877	0.000968195
878	-3.20357e-05
879	-2.20242e-05
880	-9.67352e-06
881	-4.11985e-05
882	-2.34882e-05
883	-3.59984e-05
884	-4.08593e-05
885	-3.14338e-05
886	-1.04815e-05
887	0.01591
888	-9.41501e-06
889	-2.07971e-05
890	-4.20405e-05
891	-0.000207839
892	-0.00515
893	0.01875
894	0.00501
895	0.01908
896	-0.000833789
897	0.09892
898	-0.01997
899	0.0103
900	0.01022
901	0.00807
902	0.08712
903	-0.06181
904	0.00285
905	-0.0082
906	-0.0022
907	-0.03202
908	0.00212
909	0.00902
910	0.00304
911	-0.00896
912	0.00202
913	0.003
914	0.000918824
915	-0.11408
916	0.02799
917	0.0929
918	0.00194
919	0.01691
920	0.00293
921	-0.05708
922	0.00128
923	-0.0159
924	0.000125506
925	-0.01406
926	0.000169654
927	0.000105288
928	0.01808
929	0.08993
930	-0.00029092
931	-0.01114
932	0.02175
933	0.00393
934	-0.000222371
935	-6.29623e-05
936	0.000972436
937	-3.02271e-05
938	-5.76103e-07
939	0.00403
940	0.00106
941	3.65483e-05
942	0.00106
943	0.00106
944	0.00103
945	-4.74136e-06
946	0.00108
947	1.47639e-05
948	0.000971441
949	0.00101
950	1.34902e-05
951	5.4751e-05
952	4.8564e-05
953	0.001
954	-1.13793e-05
955	7.49249e-05
956	0.00104
957	5.14866e-05
958	-7.66178e-06
959	0.00103
960	0.000117196
961	0
962	0
963	0
964	0
965	0
966	0
967	0
968	0
969	0
970	0
971	0
972	0
973	0
974	0
975	0
976	0
977	0
978	0
979	0
980	0
981	0
982	0
983	0
984	0
985	0
986	0
987	0
988	0
989	0
990	0
991	0
992	0
993	0
994	0
995	0
996	0
997	0
998	0
999	0
1000	0
1001	0
1002	0
1003	0
1004	0
1005	0
1006	0
1007	0
1008	0
1009	0
1010	0
1011	0
1012	0
1013	0
1014	0
1015	0
1016	0
1017	0
1018	0
1019	0
1020	0
1021	0
1022	0
1023	0
1024	0
1025	0
1026	0
1027	0
1028	0
1029	0
1030	0
1031	0
1032	0
1033	0
1034	0
1035	0
1036	0
1037	0
1038	0
1039	0
1040	0
1041	0
1042	0
1043	0
1044	0
1045	0
1046	0
1047	0
1048	0
1049	0
1050	0
1051	0
1052	0
1053	0
1054	0
1055	0
1056	0
1057	-2.37355e-17
1058	-8.91659e-18
1059	2.21464e-17
1060	4.47068e-17
1061	3.30341e-18
1062	8.57776e-18
1063	1.1334e-17
1064	-1.66664e-17
1065	3.36475e-17
1066	-2.69606e-17
1067	5.06457e-17
1068	1.39068e-17
1069	-8.61296e-18
1070	4.53408e-17
1071	8.62047e-17
1072	4.68731e-17
1073	-5.13668e-17
1074	2.25086e-17
1075	-9.17484e-18
1076	-1.39458e-17
1077	1.56324e-17
1078	2.7262e-18
1079	-1.07855e-17
1080	4.3665e-17
1081	-3.08925e-17
1082	2.15812e-17
1083	0.14491
1084	0.14933
1085	0.15404
1086	0.15941
1087	0.16516
1088	0.1706
1089	0.17569
1090	0.18077
1091	0.1854
1092	0.18931
1093	0.19262
1094	0.19564
1095	0.19851
1096	0.20101
1097	0.20293
1098	0.20521
1099	0.20823
1100	0.21029
1101	0.21221
1102	0.21434
1103	0.21508
1104	0.21523
1105	0.21523
1106	0.21508
1107	0.21478
1108	0.21302
1109	0.21169
1110	0.20978
1111	0.20551
1112	0.2016
1113	0.19829
1114	0.19505
1115	0.19152
1116	0.18791
1117	0.18364
1118	0.17841
1119	0.17436
1120	0.16273
1121	0.15588
1122	0.15794
1123	0.14638
1124	0.14535
1125	0.14469
1126	0.06053
1127	1.17022e-16
1128	1.17487e-16
1129	1.01379e-16
1130	1.13421e-16
1131	1.55703e-16
1132	5.72771e-17
1133	1.53349e-16
1134	1.18853e-16
1135	8.29967e-17
1136	1.59931e-16
1137	8.64305e-17
1138	3.4619e-17
1139	1.35774e-16
1140	1.14642e-16
1141	9.47914e-17
1142	5.11641e-17
1143	5.47213e-17
1144	6.48402e-17
1145	9.22031e-17
1146	7.21981e-17
1147	5.10556e-17
1148	2.99784e-17
1149	1.01394e-16
1150	1.20049e-16
1151	1.70988e-16
1152	1.26192e-16
1153	5.12678e-17
1154	-8.419e-17
1155	-4.70959e-17
1156	-2.76336e-17
1157	-7.09507e-17
1158	2.4787e-17
1159	-4.57878e-17
1160	-2.5775e-17
1161	3.12713e-17
1162	-2.94061e-17
1163	-5.19201e-17
1164	7.68459e-17
1165	4.52346e-17
1166	6.78625e-17
1167	8.60911e-17
1168	8.38389e-17
1169	3.07228e-17
1170	-1.33779e-16
1171	6.54575e-17
1172	-1.06483e-16
1173	-6.95631e-17
1174	9.30368e-17
1175	-9.90283e-18
1176	6.69237e-17
1177	6.37081e-17
1178	5.22586e-17
1179	3.42405e-18
1180	3.42e-17
1181	-4.61147e-17
1182	1.19794e-16
1183	-1.26161e-16
1184	1.9857e-17
1185	-9.20186e-17
1186	2.51363e-17
1187	6.08849e-17
1188	-1.48892e-16
1189	-2.70865e-17
1190	1.04118e-16
1191	9.04704e-17
1192	-1.8885e-17
1193	1.5798e-17
1194	-6.38334e-17
1195	3.26318e-17
1196	-6.0614e-18
1197	4.091e-17
1198	1.57958e-17
1199	1.42468e-16
1200	7.78935e-17
1201	6.35985e-17
1202	1.80628e-17
1203	-1.99993e-18
1204	-5.79912e-17
1205	-8.34364e-17
1206	7.43315e-17
1207	6.95658e-17
1208	7.41085e-17
1209	4.19325e-17
1210	-2.90876e-17
1211	-4.66244e-17
1212	5.27462e-17
1213	1.91643e-17
1214	-1.91062e-17
1215	-1.98589e-16
1216	-1.13384e-17
1217	-5.21395e-17
1218	-4.57103e-18
1219	8.17408e-17
1220	-5.87021e-17
1221	-4.08944e-17
1222	-1.26368e-16
1223	3.16565e-17
1224	5.34439e-17
1225	5.03998e-17
1226	-3.16586e-17
1227	1.84368e-17
1228	2.92901e-17
1229	8.86309e-17
1230	-7.40513e-18
1231	9.95992e-17
1232	2.19352e-17
1233	-6.10318e-17
1234	7.54466e-17
1235	5.47827e-17
1236	7.01652e-17
1237	-1.75944e-17
1238	1.40018e-16
1239	-9.90051e-17
1240	5.33949e-17
1241	7.09389e-17
1242	-1.35732e-17
1243	1.75795e-16
1244	-1.85598e-17
1245	-1.46576e-17
1246	7.35469e-17
1247	-5.39143e-17
1248	-2.87995e-17
1249	0.075
1250	0.075
1251	0.075
1252	0.075
1253	0.07825
1254	0.08141
1255	0.08525
1256	0.09002
1257	0.09583
1258	0.09641
1259	0.10351
1260	0.10996
1261	0.1181
1262	0.12447
1263	0.12842
1264	0.13761
1265	0.13761
1266	0.13947
1267	0.14257
1268	0.14595
1269	0.15
1270	0.15
1271	0.15
1272	0.15
1273	0.15
1274	0.15
1275	0.15
1276	0.15
1277	0.15
1278	0.13487
1279	0.13487
1280	0.13478
1281	0.13478
1282	0.11603
1283	0.09728
1284	0.08507
1285	0.075
1286	0.05625
1287	0.0375
1288	0.01875
1289	2.96851e-13
1290	0.01688
1291	0.03375
1292	0.05062
1293	0.0675
1294	0.08437
1295	0.10125
1296	0.11812
1297	0.135
1298	0.15
1299	0.15
1300	0.15
1301	0.15
1302	0.15
1303	0.15
1304	0.15
1305	0.15
1306	0.15
1307	0.15
1308	0.15
1309	0.15
1310	0.15
1311	0.15
1312	0.15
1313	0.15
1314	0.15
1315	0.15
1316	0.14203
1317	0.12781
1318	0.12781
1319	0.10906
1320	0.09927
1321	0.08643
1322	0.07982
1323	0.07646
1324	0.0699
1325	0.05583
1326	0.04669
1327	0.02794
1328	0.0201
1329	0.01186
1330	0.00787
1331	0.00532
1332	0.00401
1333	-2.06985e-13
1334	4.59579e-13
1335	4.84692e-13
1336	1.98779e-13
1337	-1.57122e-13
1338	1.88781e-10
1339	3.19904e-10
1340	4.73055e-10
1341	8.50629e-05
1342	0.00264
1343	0.00434
1344	0.0075
1345	6.88519e-10
1346	1.49882e-09
1347	1.45013e-09
1348	0.01445
1349	0.01405
1350	0.01704
1351	0.02122
1352	0.02583
1353	0.00256
1354	0.03154
1355	0.02868
1356	0.03616
1357	0.02834
1358	0.01755
1359	0.04084
1360	4.34383e-08
1361	0.00827
1362	0.01377
1363	0.01503
1364	0.018
1365	2.92847e-14
1366	6.11796e-13
1367	8.35373e-13
1368	7.37043e-13
1369	8.66474e-13
1370	1.37315e-12
1371	1.25704e-12
1372	2.96396e-12
1373	2.22289e-13
1374	7.53854e-13
1375	-1.01172e-13
1376	1.5607e-13
1377	2.72895e-13
1378	3.22199e-13
1379	3.87322e-13
1380	4.89157e-13
1381	4.43305e-13
1382	8.91223e-14
1383	5.31803e-13
1384	1.3679e-13
1385	0.075
1386	0.075
1387	0.075
1388	0.075
1389	0.075
1390	0.075
1391	0.075
1392	0.075
1393	0.06667
1394	2.19266e-10
1395	2.84494e-10
1396	4.99747e-10
1397	2.64277e-10
1398	1.06103e-10
1399	1.22024e-10
1400	8.05391e-11
1401	1.00566e-10
1402	2.04789e-10
1403	1.27199e-10
1404	6.74581e-11
1405	3.24768e-09
1406	5.78726e-10
1407	1.37529e-09
1408	4.62609e-10
1409	-2.24657e-13
1410	5.05062e-13
1411	5.08228e-13
1412	2.00244e-13
1413	7.06032e-16
1414	6.34241e-13
1415	7.18782e-13
1416	4.49981e-13
1417	1.43183e-13
1418	2.25265e-13
1419	-1.55605e-14
1420	1.68646e-13
1421	6.03186e-13
1422	5.30683e-13
1423	2.66828e-13
1424	2.87528e-13
1425	5.28586e-13
1426	3.91774e-13
1427	4.13789e-13
1428	1.9808e-13
1429	3.02621e-12
1430	1.22061e-12
1431	7.5058e-13
1432	8.76816e-13
1433	8.39347e-10
1434	5.82909e-10
1435	6.81638e-10
1436	0.000378055
1437	0.01135
1438	0.00757
1439	0.01403
1440	0.075
1441	8.48349e-13
1442	6.25167e-13
1443	3.44821e-13
1444	6.40731e-13
1445	8.39355e-13
1446	6.69275e-13
1447	5.68413e-13
1448	7.65612e-13
1449	8.96234e-13
1450	8.2505e-13
1451	1.3161e-13
1452	3.93892e-13
1453	6.52194e-13
1454	5.7275e-13
1455	7.41981e-13
1456	4.76663e-13
1457	3.75598e-13
1458	3.02607e-13
1459	4.43968e-13
1460	5.29403e-13
1461	4.25895e-12
1462	1.74841e-12
1463	1.24862e-12
1464	6.38636e-13
1465	5.42297e-13
1466	5.03281e-13
1467	1.07181e-13
1468	6.12152e-13
1469	0.06053
1470	8.44472e-10
1471	0.000345093
1472	3.84985e-10
1473	0.075
1474	0.075
1475	0.04885
1476	0.04027
1477	0.075
1478	0.075
1479	0.075
1480	0.075
1481	1.43651e-13
1482	1.55683e-13
1483	5.39045e-13
1484	2.85931e-13
1485	-5.90413e-14
1486	1.77025e-13
1487	2.25282e-13
1488	-1.36569e-13
1489	2.67545e-13
1490	4.07408e-13
1491	7.07209e-13
1492	2.69111e-13
1493	5.2474e-13
1494	4.63539e-13
1495	3.43035e-13
1496	4.54874e-13
1497	6.88248e-13
1498	3.30422e-13
1499	6.09141e-13
1500	3.40766e-13
1501	8.82829e-13
1502	-1.54633e-13
1503	8.25594e-13
1504	1.61041e-12
1505	3.83374e-10
1506	4.85058e-10
1507	0.03189
1508	0.05685
1509	1.57044e-08
1510	0.075
1511	0.03916
1512	0.05137
1513	0.02645
1514	0.01344
1515	0.02621
1516	0.0563
1517	0.03655
1518	0.075
1519	0.03134
1520	0.03298
1521	0.01595
1522	0.01021
1523	0.00525
1524	0.01603
1525	5.82364e-14
1526	9.9764e-13
1527	1.8185e-12
1528	2.21323e-12
1529	-3.42614e-13
1530	1.27535e-13
1531	8.71855e-13
1532	9.90384e-13
1533	6.61371e-13
1534	4.89392e-13
1535	4.65259e-13
1536	-1.51534e-13

## Sheet: Fig5b
Figure 5b
index	decision value
1	0.31622
2	0.29509
3	0.32226
4	-0.25781
5	0.39667
6	0.78392
7	-0.16851
8	0.72479
9	0.49185
10	-0.61606
11	0.68048
12	0.60096
13	0.47825
14	-0.26195
15	0.70373
16	0.02714
17	-0.07655
18	-0.54086
19	-0.04086
20	-0.109
21	0.28856
22	-1.1388
23	-1.02464
24	-0.96332
25	-1.08066
26	-0.47296
27	0.1416
28	-0.81223
29	0.38581
30	0.37978
31	0.20971
32	-0.23182
33	0.09118
34	-0.64926
35	0.84007
36	-0.20775
37	1.2368
38	0.27338
39	0.64005
40	-0.18354
41	-0.55575
42	0.11469
43	-0.49195
44	-0.6524
45	0.83793
46	-0.17616
47	-0.52746
48	0.14608
49	0.72821
50	-0.64224
51	0.0853
52	1.13224
53	0.25829
54	-0.27247
55	0.02769
56	0.68806
57	0.14156
58	0.10292
59	0.7503
60	-0.95034
61	0.39027
62	0.19369
63	-1.42054
64	0.70243
65	-1.12632
66	-0.86537
67	-0.54313
68	-0.44522
69	-0.06911
70	0.0777
71	-0.52363
72	0.49352
73	-0.22104
74	0.64381
75	0.3312
76	-0.72558
77	0.58268
78	-0.39526
79	-0.06923
80	-0.38157
81	-0.155
82	0.63616
83	-0.04053
84	-0.18595
85	-0.30158
86	-0.26697
87	-0.25761
88	0.52338
89	0.82255
90	0.43605
91	-0.09489
92	0.2364
93	0.12895
94	-0.13029
95	-0.46144
96	-1.15299
97	0.20457
98	-0.83034
99	-0.05567
100	0.02773
101	-0.18748
102	-0.20525
103	0.64317
104	-0.51751
105	0.10776
106	-0.30632
107	0.37556
108	0.80514
109	-0.37013
110	-0.1367
111	-0.37981
112	0.34971
113	-0.25867
114	-0.48271
115	0.43515
116	-0.29647
117	0.49246
118	-0.26353
119	0.94944
120	-0.4643
121	-0.03482
122	0.54205
123	0.77153
124	0.77668
125	-0.20786
126	-0.55478
127	-0.28673
128	-0.38472
129	-0.13411
130	0.13701
131	0.79497
132	0.98051
133	0.14538
134	-1.0991
135	-0.66049
136	0.06848
137	-0.06996
138	-0.39804
139	-0.45824
140	0.09103
141	-0.2208
142	0.31722
143	0.3558
144	-0.35024
145	-0.09461
146	-0.08774
147	-1.23903
148	-0.95065
149	0.83475
150	-0.64932
151	-0.17993
152	0.31852
153	-0.21377
154	-0.46933
155	-0.24054
156	0.53163
157	0.90676
158	-0.02904
159	-0.11875
160	0.0787
161	-0.53786
162	0.62431
163	-0.07895
164	0.35007
165	-0.1552
166	0.11818
167	-0.08438
168	0.48086
169	0.08809
170	0.34687
171	-0.3344
172	-0.20743
173	0.12134
174	0.7773
175	0.35367
176	-0.02721
177	-0.03854
178	-0.28324
179	-0.04143
180	-0.11533
181	-0.15409
182	-0.42151
183	0.05727
184	-0.05807
185	0.13288
186	0.10664
187	-0.42934
188	-0.33931
189	-0.74463
190	0.16941
191	0.97158
192	-0.37575
193	-0.72461
194	0.23062
195	0.37248
196	0.23651
197	1.07626
198	-0.22079
199	-0.32508
200	-0.52759
201	-0.80635
202	0.2421
203	-0.10354
204	0.68837
205	0.04268
206	0.31341
207	-0.21274
208	0.38745
209	-0.59573
210	-0.03107
211	-0.27028
212	0.11217
213	0.22822
214	-0.23368
215	0.16109
216	-0.15125
217	-0.28748
218	-0.22579
219	1.0644
220	0.13788
221	0.1185
222	0.31091
223	0.24871
224	-0.09399
225	0.33558
226	0.08524
227	-0.02558
228	0.0322
229	-0.32063
230	0.50738
231	-0.39656
232	-0.34148
233	-0.26725
234	0.43014
235	-0.30993
236	0.22096
237	-0.51937
238	0.18291
239	-0.29466
240	-1.18019
241	-0.37067
242	-0.36167
243	0.21936
244	0.45805
245	0.78954
246	-0.68096
247	0.09911
248	-0.10839
249	0.02556
250	0.59463
251	0.13727
252	-0.21559
253	-0.31931
254	-0.55374
255	-0.02703
256	-0.2458
257	-0.18586
258	0.18887
259	-0.44673
260	0.09271
261	-0.29292
262	-0.3901
263	-1.37081
264	0.4742
265	0.43545
266	0.42709
267	0.72619
268	-0.26667
269	0.453
270	-0.70846
271	-0.10078
272	-0.47209
273	0.17036
274	-0.16299
275	0.51698
276	0.33035
277	-0.23007
278	0.64894
279	-0.40633
280	-0.05662
281	0.03424
282	0.86172
283	0.90963
284	0.65103
285	-0.13484
286	-0.40597
287	-0.19266
288	-0.02283
289	0.23424
290	0.02719
291	-0.25544
292	-0.39851
293	-0.8639
294	0.29887
295	0.57141
296	0.20098
297	0.6836
298	0.2103
299	0.91343
300	-0.05572
301	0.00489
302	-0.03258
303	-0.14732
304	-0.50517
305	-0.46938
306	-0.12408
307	-0.39332
308	0.20288
309	-0.23334
310	0.44764
311	-0.4161
312	0.227
313	0.62181
314	0.47128
315	0.39665
316	0.01761
317	0.13884
318	-1.31068
319	0.2774
320	0.76863
321	-0.52222
322	0.49269
323	-0.85204
324	-0.86025
325	-0.31505
326	0.09258
327	0.46704
328	0.56651
329	1.2253
330	0.86653
331	-0.46913
332	0.92786
333	-0.4921
334	0.24733
335	0.12653
336	-0.19373
337	-0.16849
338	-0.31696
339	0.46507
340	0.67204
341	-0.21737
342	0.44079
343	0.44398
344	-0.02791
345	-0.45789
346	0.21503
347	0.54199
348	-0.81421
349	0.33943
350	-0.29035
351	-1.02352
352	-0.29343
353	0.36266
354	-0.7366
355	-0.14603
356	-0.68909
357	0.56397
358	0.09784
359	0.99054
360	0.31816
361	-0.14364
362	0.00295
363	0.50865
364	0.39437
365	0.48011
366	-0.70402
367	0.88428
368	0.54765
369	0.86575
370	-0.8753
371	-0.06367
372	0.27364
373	-0.07284
374	0.64581
375	-0.5705
376	-0.36827
377	-0.78407
378	-0.41362
379	-0.3354
380	-1.25871
381	0.06115
382	-0.1344
383	0.45008
384	-0.41252
385	-0.242
386	0.54074
387	-0.43755
388	0.3905
389	-0.28644
390	0.4347
391	0.86843
392	-0.1864
393	0.3354
394	-0.09541
395	-0.33904
396	-0.09225
397	-0.19617
398	-0.14161
399	-1.12376
400	-0.00485
401	-0.68291
402	0.32483
403	0.12534
404	-0.9422
405	0.6628
406	0.92202
407	1.06232
408	-0.11123
409	0.88825
410	-0.25154
411	-0.08665
412	-0.81826
413	-0.10089
414	1.28639
415	1.09157
416	-0.82172
417	0.09042
418	0.4167
419	-0.11055
420	-0.35139
421	-0.59295
422	0.80621
423	-0.34974
424	-0.67718
425	0.04885
426	0.50019
427	-1.22485
428	0.29371
429	0.17346
430	-1.11133
431	0.89246
432	-1.41856
433	-0.282
434	-0.11053
435	0.31993
436	0.46564
437	-0.16343
438	0.87755
439	-0.40496
440	-0.59551
441	-0.02933
442	-0.42464
443	-0.77545
444	-0.2692
445	0.32456
446	-0.88482
447	-0.1594
448	-0.10004
449	-0.35707
450	-1.14535
451	-0.05369
452	-0.38777
453	0.00391
454	-0.18871
455	0.28774
456	0.43564
457	0.69607
458	-0.55618
459	0.78134
460	0.39357
461	-0.19183
462	-0.39671
463	0.32023
464	0.25778
465	0.17998
466	0.45334
467	-0.26724
468	0.45129
469	0.17698
470	0.02229
471	0.09737
472	0.49734
473	0.15902
474	0.3304
475	0.34893
476	0.14315
477	-0.00386
478	0.1014
479	0.30143
480	-0.18003
481	-0.09423
482	0.2011
483	-0.69333
484	-0.74011
485	-0.09992
486	0.53417
487	0.1957
488	1.04568
489	-0.0507
490	-0.27742
491	0.36321
492	-0.31467
493	0.25169
494	0.54231
495	-0.20414
496	0.37662
497	0.78534
498	-0.62493
499	-0.20371
500	-0.48421
501	-0.04324
502	-0.22932
503	-0.01215
504	-0.29685
505	0.10829
506	1.28455
507	0.00118
508	-0.24479
509	-0.48696
510	0.14061
511	-0.86992
512	1.1513
513	-0.27779
514	0.63164
515	-0.74777
516	-0.68681
517	-1.22414
518	0.38781
519	-0.10335
520	0.7273
521	-0.02172
522	-0.18491
523	-0.38967
524	-0.38457
525	0.05084
526	-0.23933
527	-0.28335
528	-0.0497
529	-1.36359
530	-0.64487
531	-0.08628
532	0.40616
533	0.44126
534	0.03872
535	-0.31304
536	0.45284
537	-0.46306
538	0.11423
539	0.00326
540	0.28866
541	0.1527
542	-0.29556
543	-0.14649
544	-0.22106
545	1.37076
546	-0.6623
547	-0.01146
548	0.39979
549	-0.97312
550	-0.83428
551	1.36046
552	0.81757
553	0.26672
554	-0.16447
555	-0.09194
556	0.1212
557	-0.12908
558	0.38407
559	-0.33889
560	0.30346
561	0.60939
562	0.55279
563	0.38093
564	0.96365
565	0.7544
566	0.76686
567	-0.09785
568	0.07416
569	-0.40625
570	-0.64807
571	-0.15974
572	0.41742
573	-0.10989
574	-0.42876
575	-0.70918
576	-0.4651
577	-0.09886
578	-0.79704
579	0.19085
580	0.19679
581	-0.56542
582	-0.00981
583	-0.33746
584	0.83322
585	-0.67601
586	-0.59317
587	-0.02367
588	-0.04717
589	-0.17353
590	-0.16911
591	-0.80301
592	-0.84715
593	-0.19046
594	0.52509
595	-0.86094
596	1.15914
597	-0.64146
598	0.16624
599	0.35052
600	0.02825
601	-0.16334
602	0.83435
603	-0.31132
604	0.37594
605	-0.65387
606	-0.16728
607	0.61665
608	0.48521
609	0.04635
610	0.99878
611	0.48448
612	0.03244
613	-0.80077
614	0.25695
615	1.19565
616	0.21908
617	0.19175
618	0.30514
619	0.11585
620	0.3849
621	-0.3157
622	0.05828
623	0.87701
624	0.08618
625	0.24532
626	0.04747
627	0.08333
628	0.08937
629	0.08307
630	0.09033
631	-1.11925
632	0.0647
633	0.32102
634	-0.55171
635	-0.96054
636	-0.52865
637	1.17584
638	-0.43898
639	-0.03962
640	0.44513
641	-0.40792
642	-0.50692
643	1.33031
644	-0.33028
645	-0.55154
646	-0.12128
647	-0.4556
648	-0.62228
649	1.01691
650	0.04514
651	-0.26376
652	0.5702
653	-0.21317
654	-0.08817
655	-0.76582
656	0.10421
657	1.34501
658	-0.17622
659	0.75249
660	-0.21924
661	0.13832
662	-1.09752
663	0.20196
664	0.26362
665	0.15759
666	-0.33363
667	-0.29525
668	0.34353
669	-0.82357
670	-0.10737
671	0.5613
672	-0.58234
673	-0.20849
674	0.70255
675	-0.73326
676	0.74933
677	-0.98599
678	0.05447
679	-0.19933
680	0.41202
681	0.36906
682	1.2792
683	0.00111
684	-0.60162
685	-0.26298
686	0.09845
687	-0.5443
688	-0.17003
689	-0.05917
690	0.37372
691	-0.76911
692	-0.56555
693	0.13384
694	0.71605
695	-0.57104
696	0.25329
697	-0.45004
698	-0.56305
699	-0.26438
700	-0.42467
701	-0.17675
702	0.92538
703	-0.74958
704	-0.2683
705	0.18025
706	-0.36
707	-0.57136
708	-0.28513
709	0.5355
710	0.70928
711	0.03936
712	0.23678
713	-0.72984
714	-0.18991
715	0.1674
716	1.00478

## Sheet: Fig5c
Figure 5c
index	ranked eigenvalue
1	0.12212
2	0.12262
3	0.12279
4	0.12359
5	0.1242
6	0.12478
7	0.12539
8	0.12565
9	0.12591
10	0.12676
11	0.12709
12	0.12758
13	0.12777
14	0.12788
15	0.12841
16	0.12893
17	0.12909
18	0.1292
19	0.1298
20	0.1299
21	0.13043
22	0.13076
23	0.1315
24	0.13163
25	0.1318
26	0.13224
27	0.13261
28	0.133
29	0.13308
30	0.13318
31	0.13347
32	0.13394
33	0.13425
34	0.13468
35	0.13509
36	0.13549
37	0.13567
38	0.13603
39	0.13636
40	0.13664
41	0.13685
42	0.13721
43	0.13743
44	0.13783
45	0.13822
46	0.13848
47	0.13882
48	0.13918
49	0.13957
50	0.13974
51	0.13989
52	0.14025
53	0.14061
54	0.14137
55	0.14159
56	0.14178
57	0.14231
58	0.14237
59	0.14278
60	0.14302
61	0.14366
62	0.14411
63	0.14457
64	0.14498
65	0.14534
66	0.1457
67	0.14624
68	0.14663
69	0.14676
70	0.14691
71	0.14745
72	0.1478
73	0.14835
74	0.1488
75	0.14889
76	0.14932
77	0.14961
78	0.15008
79	0.1504
80	0.15086
81	0.15136
82	0.15245
83	0.15245
84	0.15291
85	0.15313
86	0.15355
87	0.15417
88	0.15432
89	0.15499
90	0.15534
91	0.15652
92	0.15713
93	0.15768
94	0.15818
95	0.15915
96	0.15964
97	0.23211
98	0.35772
99	0.57828
100	0.82391
101	1.03625
102	1.22341
103	1.25713
104	1.26625
105	1.27041
106	1.27665
107	1.27984
108	1.2846
109	1.28808
110	1.29031
111	1.29297
112	1.29652
113	1.29977
114	1.30243
115	1.30466
116	1.30793
117	1.31179
118	1.31457
119	1.31597
120	1.31896
121	1.32192
122	1.32852
123	1.32963
124	1.33106
125	1.3325
126	1.33877
127	1.34038
128	1.34267
129	1.34748
130	1.34835
131	1.35243
132	1.35449
133	1.35542
134	1.35823
135	1.36051
136	1.36383
137	1.36595
138	1.36607
139	1.37111
140	1.37164
141	1.37395
142	1.37605
143	1.3817
144	1.38394
145	1.38752
146	1.3882
147	1.38981
148	1.39312
149	1.39527
150	1.39661
151	1.3977
152	1.4017
153	1.40442
154	1.40822
155	1.40986
156	1.41261
157	1.41446
158	1.4174
159	1.41824
160	1.42081
161	1.4256
162	1.42641
163	1.42841
164	1.43545
165	1.43579
166	1.43829
167	1.44105
168	1.44182
169	1.44489
170	1.44515
171	1.44735
172	1.45062
173	1.45362
174	1.45634
175	1.45777
176	1.45999
177	1.46337
178	1.46705
179	1.46859
180	1.47041
181	1.47277
182	1.47514
183	1.4763
184	1.48155
185	1.48336
186	1.48587
187	1.48781
188	1.48986
189	1.49298
190	1.49543
191	1.49734
192	1.4991
193	1.50317
194	1.50641
195	1.50804
196	1.51119
197	1.51445
198	1.51864
199	1.51981
200	1.52308
201	1.52466
202	1.52715
203	1.52952
204	1.53126
205	1.53302
206	1.53797
207	1.5393
208	1.54287
209	1.54297
210	1.54868
211	1.55052
212	1.55299
213	1.55607
214	1.5599
215	1.56243
216	1.56368
217	1.56586
218	1.56994
219	1.57514
220	1.57761
221	1.57871
222	1.58093
223	1.58404
224	1.58616
225	1.58826
226	1.59058
227	1.59216
228	1.59537
229	1.59901
230	1.60023
231	1.60453
232	1.60585
233	1.60698
234	1.60873
235	1.61265
236	1.61464
237	1.61653
238	1.61823
239	1.625
240	1.62731
241	1.63108
242	1.63747
243	1.63836
244	1.63939
245	1.64138
246	1.64339
247	1.6505
248	1.65285
249	1.65398
250	1.65789
251	1.66027
252	1.66172
253	1.66469
254	1.67018
255	1.67377
256	1.67668
257	1.67829
258	1.67847
259	1.68027
260	1.68481
261	1.68932
262	1.69437
263	1.69547
264	1.69748
265	1.70103
266	1.70487
267	1.70734
268	1.71239
269	1.71386
270	1.717
271	1.71958
272	1.72671
273	1.7295
274	1.73574
275	1.74085
276	1.74244
277	1.74741
278	1.74867
279	1.75353
280	1.75867
281	1.75974
282	1.76652
283	1.77107
284	1.77516
285	1.77896
286	1.78195
287	1.78557
288	1.79402
289	1.79525
290	1.80037
291	1.80401
292	1.81163
293	1.81965
294	1.82796
295	1.83701
296	1.84746
297	1.86575
298	1.95425
299	1.97196
300	1.98429
301	1.99444
302	2.01364
303	2.01571
304	2.02674
305	2.0373
306	2.03861
307	2.04593
308	2.05559
309	2.05754
310	2.06188
311	2.06951
312	2.07332
313	2.07983
314	2.08713
315	2.08881
316	2.0934
317	2.10048
318	2.10575
319	2.11056
320	2.11122
321	2.11473
322	2.12025
323	2.12479
324	2.12992
325	2.13701
326	2.13754
327	2.1474
328	2.15271
329	2.1584
330	2.16135
331	2.1656
332	2.16943
333	2.17155
334	2.17487
335	2.18233
336	2.19106
337	2.19506
338	2.19913
339	2.20282
340	2.20573
341	2.21001
342	2.21683
343	2.22461
344	2.23016
345	2.23268
346	2.23454
347	2.24027
348	2.2429
349	2.24733
350	2.25633
351	2.26027
352	2.26378
353	2.26904
354	2.27087
355	2.27758
356	2.2822
357	2.28236
358	2.28691
359	2.29342
360	2.29356
361	2.29804
362	2.30356
363	2.30844
364	2.31022
365	2.3168
366	2.32035
367	2.32484
368	2.32568
369	2.33903
370	2.3392
371	2.34205
372	2.34504
373	2.34743
374	2.35326
375	2.36213
376	2.36553
377	2.37154
378	2.37403
379	2.38107
380	2.38328
381	2.38981
382	2.39742
383	2.40397
384	2.4161
385	2.41668
386	2.42223
387	2.42555
388	2.43261
389	2.43536
390	2.43978
391	2.44367
392	2.4498
393	2.45728
394	2.45994
395	2.46502
396	2.46672
397	2.4735
398	2.47721
399	2.48389
400	2.48678
401	2.49688
402	2.50052
403	2.50192
404	2.50675
405	2.5146
406	2.52099
407	2.52187
408	2.52645
409	2.53161
410	2.5346
411	2.53967
412	2.54557
413	2.54739
414	2.54983
415	2.56054
416	2.57422
417	2.5773
418	2.58462
419	2.58863
420	2.59393
421	2.60361
422	2.60584
423	2.61106
424	2.61495
425	2.62702
426	2.62927
427	2.63109
428	2.63937
429	2.64381
430	2.64636
431	2.65427
432	2.65989
433	2.66333
434	2.66986
435	2.67393
436	2.67894
437	2.68397
438	2.69153
439	2.69488
440	2.69909
441	2.70613
442	2.71767
443	2.72337
444	2.72892
445	2.73731
446	2.74766
447	2.75039
448	2.75355
449	2.76052
450	2.76734
451	2.77194
452	2.77868
453	2.78147
454	2.78751
455	2.79044
456	2.8012
457	2.80399
458	2.81048
459	2.81531
460	2.82612
461	2.83333
462	2.83948
463	2.84791
464	2.85202
465	2.8666
466	2.8811
467	2.88223
468	2.89212
469	2.89785
470	2.9053
471	2.90748
472	2.91132
473	2.92216
474	2.93016
475	2.94238
476	2.9639
477	2.96751
478	2.99006
479	3.00286
480	3.0283
481	8.28887
482	8.56164
483	8.89185
484	9.18188
485	9.33942
486	9.49567
487	9.6466
488	9.75526
489	9.82286
490	9.85626
491	9.94174
492	9.98599
493	10.0105
494	10.0396
495	10.1017
496	10.1338
497	10.1589
498	10.2182
499	10.2324
500	10.267
501	10.3039
502	10.3161
503	10.38
504	10.3936
505	10.4618
506	10.4949
507	10.547
508	10.6015
509	10.6152
510	10.6895
511	10.6947
512	10.7398
513	10.7856
514	10.7968
515	10.8393
516	10.8629
517	10.9153
518	10.9473
519	11.0602
520	11.0794
521	11.1418
522	11.21
523	11.279
524	11.3582
525	12.1233
526	12.1677
527	12.2046
528	12.2234
529	12.3097
530	12.384
531	12.3995
532	12.44
533	12.4574
534	12.4969
535	12.5336
536	12.5841
537	12.6355
538	12.6405
539	12.6771
540	12.7129
541	12.7249
542	12.7299
543	12.7675
544	12.8248
545	12.842
546	12.8529
547	12.8796
548	12.9128
549	12.9326
550	12.9429
551	12.9606
552	12.9823
553	13.0227
554	13.0568
555	13.1061
556	13.1255
557	13.1803
558	13.1939
559	13.2253
560	13.2332
561	13.2744
562	13.2874
563	13.3151
564	13.3421
565	13.3709
566	13.4033
567	13.4217
568	13.435
569	13.45
570	13.4827
571	13.5221
572	13.5408
573	13.5611
574	13.5783
575	13.6119
576	13.6387
577	13.7003
578	13.7138
579	13.7523
580	13.7561
581	13.7824
582	13.807
583	13.8321
584	13.8506
585	13.8536
586	13.888
587	13.9181
588	13.9438
589	13.958
590	13.9969
591	14.0528
592	14.0738
593	14.0868
594	14.11
595	14.1257
596	14.1331
597	14.1639
598	14.2064
599	14.2211
600	14.2776
601	14.2931
602	14.318
603	14.3367
604	14.3674
605	14.3761
606	14.3866
607	14.4233
608	14.4523
609	14.4843
610	14.4924
611	14.5377
612	14.5522
613	14.5638
614	14.6022
615	14.6243
616	14.6375
617	14.6599
618	14.6905
619	14.7423
620	14.7515
621	14.7709
622	14.821
623	14.8321
624	14.842
625	14.8622
626	14.8901
627	14.9139
628	14.9291
629	14.9374
630	14.9976
631	15.0277
632	15.0385
633	15.0568
634	15.068
635	15.0844
636	15.1091
637	15.125
638	15.18
639	15.2061
640	15.2299
641	15.2343
642	15.2485
643	15.2678
644	15.3158
645	15.3405
646	15.3497
647	15.3695
648	15.3909
649	15.3959
650	15.4388
651	15.4626
652	15.4811
653	15.4919
654	15.5179
655	15.5303
656	15.5574
657	15.581
658	15.628
659	15.6742
660	15.7051
661	15.7467
662	15.766
663	15.7835
664	15.8014
665	15.8326
666	15.8586
667	15.8988
668	15.9271
669	15.9327
670	15.976
671	15.9824
672	16.0083
673	16.0362
674	16.0819
675	16.0993
676	16.1312
677	16.1674
678	16.1814
679	16.2114
680	16.262
681	16.2722
682	16.3012
683	16.323
684	16.3553
685	16.3658
686	16.4034
687	16.4528
688	16.4906
689	16.5213
690	16.5576
691	16.5928
692	16.6105
693	16.6564
694	16.699
695	16.7369
696	16.7771
697	16.83
698	16.8582
699	16.8995
700	16.8998
701	16.9395
702	16.9609
703	16.9727
704	17.0161
705	17.0507
706	17.0731
707	17.1009
708	17.1652
709	17.2275
710	17.2923
711	17.3125
712	17.3811
713	17.4342
714	17.4816
715	17.53
716	17.6253

## Sheet: Fig6a
Figure 6a
	Non-cooperation	Honest Cooperation	Manipulation b
DES 0	267	267	-1678
DES 52	-1178	-3209	-3347
others	43182	42047	44268

## Sheet: Fig6b
Figure 6b
	Non-cooperation	Honest Cooperation	Manipulation b
DES 0	3393	3247	3019
DES 52	1305	1304	1413
others	1238	1130	1258

## Sheet: Fig7b
Figure 7b
Number of computation workers	Time-1-hour(s)	Time-15-min(s)
1	0.15641	0.54848
2	0.11096	0.30591
3	0.09795	0.26213
4	0.09058	0.23079
5	0.08603	0.19078
6	0.08423	0.19705
7	0.08338	0.17742
8	0.08272	0.19168
9	0.08183	0.18125
10	0.08103	0.17601

## Sheet: supFig2
Supplementary Figure 2
gas_turbine
0.35	0.372
0.35	0.369806
0.35	0.367664
0.35	0.365821
0.35	0.36434
0.35	0.363302
0.35	0.362548
0.35	0.362051
0.35	0.361788
0.35	0.361686
0.35	0.36165
0.35	0.361635
0.35	0.361627
0.35	0.36162
0.35	0.361616
0.35	0.361613
0.35	0.36161
0.35	0.361608
0.35	0.361607
0.35	0.361605
0.498	0.361604
0.498	0.350859
0.498	0.339839
0.498	0.32882
0.498	0.32
0.498	0.306655
0.492307	0.29551
0.453933	0.27639
0.44	0.254511
0.44	0.235401
0.44	0.220125
0.44	0.221151
0.44	0.228271
0.44	0.225709
0.44	0.225627
0.44	0.229514
0.467535	0.240527
0.47154	0.225486
0.44	0.21416
0.44	0.196311
0.35	0.189946
0.35	0.236855
0.35	0.285817
0.35	0.341846
0.35	0.399895
0.35	0.45844
0.35	0.517434
0.35	0.584114
0.44	0.653988
0.468705	0.653344
0.456074	0.653459
0.479129	0.658224
0.491322	0.66597
0.5	0.660897
0.5	0.652879
0.5	0.641122
0.5	0.6226
0.5	0.599683
0.452885	0.573949
0.5	0.539805
0.5	0.498789
0.5	0.476179
0.5	0.446678
0.5	0.428036
0.5	0.413627
0.5	0.384245
0.5	0.350921
0.5	0.317471
0.5	0.28242
0.5	0.261032
0.5	0.241859
0.5	0.221364
0.5	0.201021
0.5	0.184872
0.5	0.168711
0.5	0.15218
0.5	0.136575
0.5	0.118252
0.5	0.104026
0.49998	0.0872475
0.49998	0.0739205
0.49998	0.0565799
0.49998	0.0426137
0.49998	0.0278601
0.49998	0.0139221
0.49998	0.0116537
0.49998	0.0110971
0.49998	0.0103464
0.35	2.00261e-07
0.35	0.00370898
0.35	0.00721135
0.35	0.0111909
0.35	0.0150241
0.35	0.0194373
0.35	0.0292918
0.35	0.0372
0.35	0.372
0.35	0.370002
0.35	0.368008
0.35	0.36612
0.35	0.364579
0.35	0.363366
0.35	0.362441
0.35	0.361772
0.35	0.361335
0.35	0.361112
0.35	0.361044
0.35	0.361028
0.35	0.36106
0.35	0.369152
0.35	0.385881
0.35	0.410859
0.35	0.445224
0.35	0.490354
0.35	0.546988
0.35	0.61302
0.48	0.686099
0.48	0.682349
0.48	0.678599
0.48	0.675099
0.48	0.673349
0.48	0.672849
0.482476	0.672599
0.482272	0.672349
0.488973	0.672047
0.488495	0.594901
0.472254	0.519755
0.460595	0.449282
0.443559	0.392056
0.44	0.316352
0.44	0.259394
0.44	0.225407
0.448506	0.205623
0.44	0.136662
0.44	0.0806106
0.44	0.0407634
0.35	0.0125955
0.35	0.0873395
0.35	0.162573
0.35	0.238288
0.35	0.31464
0.35	0.391723
0.35	0.469472
0.35	0.548006
0.44	0.627718
0.44	0.628697
0.475801	0.629895
0.44	0.631609
0.44	0.633377
0.44	0.636045
0.44	0.638718
0.44	0.640538
0.44	0.642292
0.464948	0.644045
0.495499	0.644915
0.5	0.644828
0.445258	0.645193
0.460972	0.651516
0.5	0.664777
0.5	0.689025
0.494283	0.714415
0.5	0.633732
0.5	0.550252
0.5	0.466186
0.5	0.381404
0.5	0.320012
0.5	0.268458
0.5	0.222377
0.5	0.181964
0.5	0.152105
0.5	0.125846
0.5	0.10309
0.5	0.0848867
0.5	0.070066
0.5	0.0572911
0.5	0.0457421
0.5	0.0360639
0.5	0.0282539
0.5	0.0179492
0.5	0.0093546
0.5	0.00200005
0.5	0.00150005
0.5	0.00100005
0.5	0.000500051
0.35	5.07327e-08
0.35	0.00444705
0.35	0.00917168
0.35	0.0139079
0.35	0.0191416
0.35	0.0247463
0.35	0.0312726
0.35	0.0372
0.35	0.372
0.35	0.37025
0.35	0.3685
0.35	0.366751
0.35	0.365023
0.35	0.363604
0.35	0.362483
0.35	0.361619
0.35	0.360984
0.35	0.360556
0.35	0.360319
0.35	0.360257
0.35	0.360455
0.35	0.368598
0.35	0.382748
0.35	0.407923
0.35	0.442633
0.35	0.487454
0.35	0.543344
0.35	0.612315
0.48	0.685721
0.48	0.682471
0.48	0.679221
0.48	0.675721
0.48	0.674221
0.48	0.673971
0.473217	0.673721
0.486027	0.673221
0.5	0.671907
0.5	0.597874
0.5	0.515245
0.5	0.434397
0.464314	0.362316
0.44	0.29973
0.44	0.242012
0.463664	0.186174
0.5	0.141611
0.44	0.103814
0.44	0.0695334
0.473229	0.0495441
0.35	0.0204714
0.35	0.0939985
0.35	0.167587
0.35	0.241549
0.35	0.316052
0.35	0.391296
0.35	0.467533
0.35	0.544652
0.466538	0.622569
0.5	0.623777
0.5	0.625446
0.44	0.627349
0.44	0.629096
0.445796	0.631473
0.46888	0.633217
0.444959	0.635331
0.44	0.636969
0.5	0.638775
0.5	0.640914
0.5	0.642197
0.447267	0.642905
0.5	0.647573
0.5	0.652659
0.5	0.679282
0.5	0.709983
0.5	0.634924
0.5	0.555742
0.5	0.471256
0.489193	0.386783
0.489193	0.330472
0.489193	0.281421
0.489193	0.239555
0.4818	0.202889
0.4818	0.173051
0.4818	0.145012
0.5	0.118067
0.5	0.096204
0.5	0.0784805
0.5	0.0630272
0.5	0.0500339
0.4818	0.0384835
0.4818	0.0273231
0.4818	0.0188695
0.4818	0.0106102
0.4818	0.00250001
0.48	0.00125001
0.48	0.000750006
0.48	0.000250006
0.35	5.66264e-09
0.35	0.00320793
0.35	0.00631553
0.35	0.0101496
0.35	0.0143089
0.35	0.0191281
0.35	0.0292121
0.35	0.0372
0.35	0.372
0.35	0.370251
0.35	0.368501
0.35	0.366754
0.35	0.365106
0.35	0.363675
0.35	0.362543
0.35	0.361671
0.35	0.361029
0.35	0.360595
0.35	0.360353
0.35	0.360275
0.35	0.360277
0.35	0.368256
0.35	0.384362
0.35	0.409001
0.35	0.443304
0.35	0.487228
0.35	0.543098
0.35	0.612126
0.48	0.68525
0.48	0.61197
0.48	0.537441
0.48	0.473171
0.48	0.424542
0.48	0.388085
0.483972	0.367677
0.5	0.384759
0.5	0.399727
0.5	0.402924
0.5	0.398687
0.495475	0.389504
0.471804	0.37591
0.448284	0.367295
0.445731	0.348908
0.44	0.313516
0.44	0.275703
0.44	0.19435
0.44	0.122104
0.44	0.0692716
0.35	0.0234874
0.35	0.0968445
0.35	0.16956
0.35	0.236211
0.35	0.303634
0.35	0.372374
0.35	0.44251
0.35	0.516251
0.44	0.590164
0.44	0.605151
0.464239	0.586782
0.458196	0.617176
0.472451	0.646622
0.458828	0.68022
0.474339	0.670833
0.481051	0.670136
0.482316	0.670656
0.471179	0.671894
0.5	0.674
0.5	0.67609
0.483659	0.678145
0.5	0.684044
0.5	0.686476
0.5	0.688942
0.5	0.691101
0.5	0.684691
0.5	0.659117
0.5	0.615492
0.5	0.577876
0.5	0.527649
0.5	0.458152
0.5	0.38852
0.5	0.32586
0.5	0.273622
0.5	0.227403
0.5	0.19209
0.5	0.161643
0.5	0.133049
0.5	0.098953
0.5	0.080108
0.5	0.0643422
0.5	0.0497336
0.5	0.0338418
0.5	0.0185427
0.5	0.00408724
0.5	0.00358724
0.5	0.00308724
0.5	0.00283724
0.35	0.00233724
0.35	0.00433511
0.35	0.00827664
0.35	0.0121602
0.35	0.0165501
0.35	0.0233363
0.35	0.0303248
0.35	0.0372
0.35	0.372
0.35	0.369751
0.35	0.367502
0.35	0.365162
0.35	0.363579
0.35	0.36199
0.35	0.360832
0.35	0.360219
0.35	0.359526
0.35	0.359006
0.35	0.358504
0.35	0.358004
0.35	0.358074
0.35	0.364065
0.35	0.380629
0.35	0.405613
0.35	0.439655
0.35	0.484737
0.35	0.541197
0.35	0.610469
0.48	0.68025
0.48	0.658
0.48	0.63575
0.48	0.624825
0.48	0.615067
0.48	0.614431
0.483972	0.614181
0.444	0.613931
0.44	0.620886
0.44	0.566611
0.44	0.506893
0.457554	0.440849
0.479938	0.371084
0.5	0.308339
0.5	0.256187
0.5	0.214199
0.5	0.178141
0.5	0.125225
0.5	0.0837869
0.5	0.0406104
0.35	0.0189814
0.35	0.087326
0.35	0.154775
0.35	0.225786
0.35	0.297622
0.35	0.370762
0.35	0.444873
0.35	0.518914
0.5	0.593277
0.5	0.592163
0.5	0.59588
0.5	0.606439
0.5	0.616338
0.497737	0.625548
0.5	0.633931
0.5	0.639929
0.479593	0.644802
0.459804	0.64821
0.458975	0.651298
0.44	0.653801
0.44	0.656495
0.44	0.665822
0.44	0.677943
0.44	0.692894
0.44	0.716388
0.44	0.653986
0.44	0.582094
0.44	0.506897
0.481948	0.431555
0.481948	0.365941
0.481948	0.305021
0.481948	0.254745
0.4818	0.211822
0.4818	0.178296
0.4818	0.147828
0.4818	0.120678
0.4818	0.101715
0.4818	0.0842422
0.4818	0.0697533
0.4818	0.0570854
0.48	0.0463947
0.48	0.034911
0.48	0.0265998
0.48	0.0162758
0.48	0.00875
0.48	0.008
0.48	0.0075
0.48	0.00675
0.35	0.00625
0.35	0.00987906
0.35	0.0141961
0.35	0.0172902
0.35	0.0204741
0.35	0.0245725
0.35	0.0307136
0.35	0.0372
0.35	0.372
0.35	0.370004
0.35	0.368037
0.35	0.366365
0.35	0.365076
0.35	0.364133
0.35	0.363502
0.35	0.363159
0.35	0.363053
0.35	0.363031
0.35	0.363024
0.35	0.363562
0.35	0.366085
0.35	0.377031
0.35	0.396051
0.35	0.424641
0.35	0.45745
0.35	0.50371
0.35	0.551229
0.35	0.614878
0.48	0.688002
0.48	0.684502
0.48	0.680752
0.48	0.677252
0.48	0.673502
0.48	0.673252
0.483972	0.672752
0.464706	0.672502
0.497068	0.671979
0.5	0.592016
0.5	0.510167
0.5	0.42917
0.5	0.351287
0.5	0.288468
0.5	0.232357
0.5	0.199318
0.5	0.173816
0.5	0.131333
0.5	0.0837224
0.5	0.0619386
0.35	0.0244188
0.35	0.08229
0.35	0.143252
0.35	0.204515
0.35	0.266348
0.35	0.329702
0.35	0.398015
0.35	0.469494
0.5	0.543749
0.5	0.564408
0.5	0.5878
0.5	0.604036
0.5	0.621922
0.5	0.637444
0.5	0.651735
0.5	0.661048
0.5	0.668409
0.490769	0.669797
0.486011	0.671303
0.480842	0.672401
0.471748	0.672451
0.449285	0.674921
0.440852	0.683324
0.44	0.696298
0.44	0.71258
0.44	0.63147
0.44	0.547789
0.44	0.464395
0.44672	0.380215
0.48	0.315622
0.48	0.261286
0.48	0.216708
0.48	0.179916
0.48	0.147271
0.48	0.122968
0.48	0.100902
0.48	0.0829731
0.48	0.0673508
0.48	0.0546161
0.48	0.043743
0.48	0.0339945
0.48	0.0255909
0.48	0.0155803
0.48	0.0086982
0.48	0.0020001
0.48	0.0015001
0.48	0.0010001
0.48	0.000500103
0.35	1.02443e-07
0.35	0.00451564
0.35	0.00990455
0.35	0.0134958
0.35	0.0180919
0.35	0.0243366
0.35	0.031391
0.35	0.0372
0.35	0.372
0.35	0.372011
0.35	0.372023
0.35	0.372036
0.35	0.372049
0.35	0.372064
0.35	0.372081
0.35	0.3721
0.35	0.372121
0.35	0.372146
0.35	0.372175
0.35	0.372213
0.35	0.37243
0.35	0.380301
0.35	0.39509
0.35	0.420212
0.35	0.455098
0.35	0.499932
0.35	0.55587
0.35	0.624947
0.48	0.69848
0.48	0.69498
0.48	0.69123
0.48	0.68748
0.48	0.68373
0.48	0.68323
0.483972	0.68298
0.5	0.68173
0.5	0.681154
0.5	0.599061
0.5	0.516937
0.5	0.443949
0.5	0.36365
0.5	0.296828
0.5	0.238497
0.5	0.194567
0.5	0.160716
0.5	0.109673
0.5	0.074669
0.5	0.0512866
0.35	0.0350485
0.35	0.103903
0.35	0.175455
0.35	0.247064
0.35	0.298058
0.35	0.374292
0.35	0.454623
0.35	0.536071
0.5	0.61855
0.5	0.64274
0.5	0.66264
0.5	0.684391
0.5	0.704052
0.5	0.715596
0.5	0.72259
0.473299	0.723949
0.5	0.72299
0.479833	0.721691
0.5	0.720766
0.5	0.719741
0.5	0.718589
0.5	0.71781
0.5	0.716979
0.49643	0.715756
0.492067	0.714216
0.483303	0.630486
0.48	0.544841
0.48	0.459171
0.48	0.373623
0.48	0.310219
0.48	0.257546
0.48	0.210354
0.48	0.173379
0.48	0.144648
0.48	0.11997
0.48	0.0995561
0.48	0.0806295
0.48	0.0656435
0.48	0.0526498
0.48	0.0417266
0.48	0.0327528
0.48	0.0229524
0.48	0.0158844
0.48	0.00873705
0.48	0.00200067
0.48	0.00150067
0.48	0.00100067
0.48	0.000500669
0.35	6.68122e-07
0.35	0.00372462
0.35	0.00865168
0.35	0.0134876
0.35	0.0184009
0.35	0.0247133
0.35	0.0316966
0.35	0.0372

[truncated: 4 more sheets: supFig3, supFig4, supFig5, supFig6]
